# Supplementary material for: Thermal Weight Determination and Interstate Coupling in State-Averaged ADAPT-VQE
Source: J Chem Theory Comput. 2025 Dec 4;21(24):12557–72. doi: 10.1021/acs.jctc.5c01313 (PMC12752808; doi:10.1021/acs.jctc.5c01313)
Supplement: Supplementary file 1 [file ct5c01313_si_001.txt]

----------------------------------------------------------------------------------------------------------------------
Supporting Information: Thermal Weight Determination and Interstate Coupling in State-Averaged ADAPT-VQE

Harper R. Grimsley, Francesco A. Evangelista
Department of Chemistry and Cherry Emerson Center for Scientific Computation, Emory University, Atlanta, GA 30322, USA
----------------------------------------------------------------------------------------------------------------------

The following supporting information files are provided in the file si.zip:

fe2p.json: Output from the Forte package for Fe(2+) containing electron integrals, orbital symmetries, etc. (JSON)

cu2o7.json: Output from the \textsc{Forte} package for Cu2O7(10-) containing electron integrals, orbital symmetries, etc. (JSON)

fe2p_exact_values.csv: Thermal properties using CASCI for Fe(2+) (CSV)

cu2o7_exact_values.csv: Thermal properties using CASCI for Cu2O7(10-)$ (CSV)
