# Supplementary material for: Thermal Weight Determination and Interstate Coupling in State-Averaged ADAPT-VQE
Source: J Chem Theory Comput. 2025 Dec 4;21(24):12557–72. doi: 10.1021/acs.jctc.5c01313 (PMC12752808; doi:10.1021/acs.jctc.5c01313)
Supplement: Supplementary file 2 [file ct5c01313_si_002.zip]

Archive with 6 entries (6 files):
- cu2o7_exact_values.csv
- __MACOSX/._cu2o7_exact_values.csv
- cu2o7.json
- fe2p_exact_values.csv
- fe2p.json
- __MACOSX/._fe2p.json
