# Supplementary material for: Thermal Weight Determination and Interstate Coupling in State-Averaged ADAPT-VQE
Source: J Chem Theory Comput. 2025 Dec 4;21(24):12557–72. doi: 10.1021/acs.jctc.5c01313 (PMC12752808; doi:10.1021/acs.jctc.5c01313)
Supplement: Supplementary file 2 [file ct5c01313_si_002.zip › cu2o7_exact_values.csv]

T	U	S	F	S2
0.0000000000000	-3795.033005569502	0.0000000000000	-3795.033005569502	0.0000000000000
1248.5964073674663	-3795.032610170376	0.1201097921262383	-3795.0330850928462	0.039632239774748154
2497.1928147349327	-3795.028642166459	0.7836925314110618	-3795.034839715995	0.3984448314497465
3745.7892221023985	-3795.0234853975026	1.3123297295306737	-3795.039052526536	0.745841084095061
4994.385629469865	-3795.0185549142743	1.6717505382661115	-3795.044995785808	0.9849479775565324
6242.982036837331	-3795.0140986267747	1.923785365614057	-3795.052132532362	1.164304104510114
7491.578444204797	-3795.010172206908	2.1051987158604333	-3795.060116819628	1.3126704660986386
8740.174851572263	-3795.006737369753	2.2393339155746212	-3795.0687187439457	1.4415122181471856
9988.77125893973	-3795.0037035917903	2.3419167435478303	-3795.077784405095	1.5554081460280917
11237.367666307196	-3795.000956691986	2.4238073714366135	-3795.087211818091	1.6566703323024963
12485.964073674662	-3794.9983782950553	2.492537641138131	-3795.0969349667203	1.7468987153867308
