# Supplementary material for: Thermal Weight Determination and Interstate Coupling in State-Averaged ADAPT-VQE
Source: J Chem Theory Comput. 2025 Dec 4;21(24):12557–72. doi: 10.1021/acs.jctc.5c01313 (PMC12752808; doi:10.1021/acs.jctc.5c01313)
Supplement: Supplementary file 2 [file ct5c01313_si_002.zip › cu2o7.json]

{
"scalar_energy": {
"data": -3797.220021960504
},
"oei": {
"data": [
[
0,
0,
0.14019403217706256
],
[
1,
1,
0.14019403217706256
],
[
0,
2,
-0.14458712569764298
],
[
1,
3,
-0.14458712569764298
],
[
0,
6,
-0.13279454992604672
],
[
1,
7,
-0.13279454992604672
],
[
0,
8,
0.03143477373335734
],
[
1,
9,
0.03143477373335734
],
[
2,
0,
-0.1445871256976328
],
[
3,
1,
-0.1445871256976328
],
[
2,
2,
0.322480061947896
],
[
3,
3,
0.322480061947896
],
[
2,
6,
0.09417340125959975
],
[
3,
7,
0.09417340125959975
],
[
2,
8,
0.08014840065243804
],
[
3,
9,
0.08014840065243804
],
[
4,
4,
0.29755743652020233
],
[
5,
5,
0.29755743652020233
],
[
4,
10,
-0.22465651940852507
],
[
5,
11,
-0.22465651940852507
],
[
6,
0,
-0.13279454992604955
],
[
7,
1,
-0.13279454992604955
],
[
6,
2,
0.0941734012596071
],
[
7,
3,
0.0941734012596071
],
[
6,
6,
0.38708392540359465
],
[
7,
7,
0.38708392540359465
],
[
6,
8,
-0.08052798545311761
],
[
7,
9,
-0.08052798545311761
],
[
8,
0,
0.03143477373336514
],
[
9,
1,
0.03143477373336514
],
[
8,
2,
0.08014840065247723
],
[
9,
3,
0.08014840065247723
],
[
8,
6,
-0.08052798545313314
],
[
9,
7,
-0.08052798545313314
],
[
8,
8,
0.842483016389913
],
[
9,
9,
0.842483016389913
],
[
10,
4,
-0.22465651940852716
],
[
11,
5,
-0.22465651940852716
],
[
10,
10,
0.6799622426999989
],
[
11,
11,
0.6799622426999989
]
]
},
"tei": {
"data": [
[
0,
1,
0,
1,
0.3241492952594198
],
[
1,
0,
1,
0,
0.3241492952594198
],
[
1,
0,
0,
1,
-0.3241492952594198
],
[
0,
1,
1,
0,
-0.3241492952594198
],
[
0,
1,
0,
3,
0.04805697688144917
],
[
1,
0,
1,
2,
0.04805697688144917
],
[
1,
0,
0,
3,
-0.04805697688144929
],
[
0,
1,
1,
2,
-0.04805697688144929
],
[
0,
1,
0,
7,
0.06024573254070822
],
[
1,
0,
1,
6,
0.06024573254070822
],
[
1,
0,
0,
7,
-0.060245732540708315
],
[
0,
1,
1,
6,
-0.060245732540708315
],
[
0,
1,
0,
9,
-0.007099890428877136
],
[
1,
0,
1,
8,
-0.007099890428877136
],
[
1,
0,
0,
9,
0.007099890428877144
],
[
0,
1,
1,
8,
0.007099890428877144
],
[
0,
1,
2,
1,
0.04805697688144929
],
[
1,
0,
3,
0,
0.04805697688144929
],
[
1,
0,
2,
1,
-0.04805697688144917
],
[
0,
1,
3,
0,
-0.04805697688144917
],
[
0,
1,
2,
3,
0.08553974212540907
],
[
1,
0,
3,
2,
0.08553974212540907
],
[
1,
0,
2,
3,
-0.08553974212540907
],
[
0,
1,
3,
2,
-0.08553974212540907
],
[
0,
1,
2,
7,
0.002859994556253511
],
[
1,
0,
3,
6,
0.002859994556253511
],
[
1,
0,
2,
7,
-0.0028599945562535383
],
[
0,
1,
3,
6,
-0.0028599945562535383
],
[
0,
1,
2,
9,
-0.041316753889499236
],
[
1,
0,
3,
8,
-0.041316753889499236
],
[
1,
0,
2,
9,
0.04131675388949909
],
[
0,
1,
3,
8,
0.04131675388949909
],
[
0,
1,
4,
5,
0.15129566302780448
],
[
1,
0,
5,
4,
0.15129566302780448
],
[
1,
0,
4,
5,
-0.15129566302780448
],
[
0,
1,
5,
4,
-0.15129566302780448
],
[
0,
1,
4,
11,
0.06920990189158267
],
[
1,
0,
5,
10,
0.06920990189158267
],
[
1,
0,
4,
11,
-0.06920990189158266
],
[
0,
1,
5,
10,
-0.06920990189158266
],
[
0,
1,
6,
1,
0.060245732540708315
],
[
1,
0,
7,
0,
0.060245732540708315
],
[
1,
0,
6,
1,
-0.06024573254070822
],
[
0,
1,
7,
0,
-0.06024573254070822
],
[
0,
1,
6,
3,
0.0028599945562535383
],
[
1,
0,
7,
2,
0.0028599945562535383
],
[
1,
0,
6,
3,
-0.002859994556253511
],
[
0,
1,
7,
2,
-0.002859994556253511
],
[
0,
1,
6,
7,
0.10855623893550317
],
[
1,
0,
7,
6,
0.10855623893550317
],
[
1,
0,
6,
7,
-0.10855623893550317
],
[
0,
1,
7,
6,
-0.10855623893550317
],
[
0,
1,
6,
9,
0.015103703163335005
],
[
1,
0,
7,
8,
0.015103703163335005
],
[
1,
0,
6,
9,
-0.015103703163334916
],
[
0,
1,
7,
8,
-0.015103703163334916
],
[
0,
1,
8,
1,
-0.007099890428877144
],
[
1,
0,
9,
0,
-0.007099890428877144
],
[
1,
0,
8,
1,
0.007099890428877136
],
[
0,
1,
9,
0,
0.007099890428877136
],
[
0,
1,
8,
3,
-0.04131675388949909
],
[
1,
0,
9,
2,
-0.04131675388949909
],
[
1,
0,
8,
3,
0.041316753889499236
],
[
0,
1,
9,
2,
0.041316753889499236
],
[
0,
1,
8,
7,
0.015103703163334916
],
[
1,
0,
9,
6,
0.015103703163334916
],
[
1,
0,
8,
7,
-0.015103703163335005
],
[
0,
1,
9,
6,
-0.015103703163335005
],
[
0,
1,
8,
9,
0.030775335184180897
],
[
1,
0,
9,
8,
0.030775335184180897
],
[
1,
0,
8,
9,
-0.030775335184180897
],
[
0,
1,
9,
8,
-0.030775335184180897
],
[
0,
1,
10,
5,
0.06920990189158266
],
[
1,
0,
11,
4,
0.06920990189158266
],
[
1,
0,
10,
5,
-0.06920990189158267
],
[
0,
1,
11,
4,
-0.06920990189158267
],
[
0,
1,
10,
11,
0.05835634954012822
],
[
1,
0,
11,
10,
0.05835634954012822
],
[
1,
0,
10,
11,
-0.05835634954012822
],
[
0,
1,
11,
10,
-0.05835634954012822
],
[
0,
3,
0,
1,
0.048056976881449116
],
[
1,
2,
1,
0,
0.048056976881449116
],
[
1,
2,
0,
1,
-0.048056976881449116
],
[
0,
3,
1,
0,
-0.048056976881449116
],
[
0,
2,
0,
2,
0.18615208464352956
],
[
1,
3,
1,
3,
0.18615208464352956
],
[
0,
3,
0,
3,
0.27169182676893855
],
[
1,
2,
1,
2,
0.27169182676893855
],
[
1,
2,
0,
3,
-0.08553974212540899
],
[
0,
3,
1,
2,
-0.08553974212540899
],
[
0,
2,
0,
6,
-0.0222591998186195
],
[
1,
3,
1,
7,
-0.0222591998186195
],
[
0,
3,
0,
7,
-0.019399205262365982
],
[
1,
2,
1,
6,
-0.019399205262365982
],
[
1,
2,
0,
7,
-0.0028599945562535153
],
[
0,
3,
1,
6,
-0.0028599945562535153
],
[
0,
2,
0,
8,
-0.0005596696727879838
],
[
1,
3,
1,
9,
-0.0005596696727879838
],
[
0,
3,
0,
9,
-0.04187642356228693
],
[
1,
2,
1,
8,
-0.04187642356228693
],
[
1,
2,
0,
9,
0.041316753889498944
],
[
0,
3,
1,
8,
0.041316753889498944
],
[
0,
2,
2,
0,
-0.18615208464352956
],
[
1,
3,
3,
1,
-0.18615208464352956
],
[
0,
3,
2,
1,
0.08553974212540899
],
[
1,
2,
3,
0,
0.08553974212540899
],
[
1,
2,
2,
1,
-0.27169182676893855
],
[
0,
3,
3,
0,
-0.27169182676893855
],
[
0,
3,
2,
3,
0.05669474320223611
],
[
1,
2,
3,
2,
0.05669474320223611
],
[
1,
2,
2,
3,
-0.05669474320223611
],
[
0,
3,
3,
2,
-0.05669474320223611
],
[
0,
2,
2,
6,
-0.04291287305356113
],
[
1,
3,
3,
7,
-0.04291287305356113
],
[
0,
3,
2,
7,
-0.06780996543817625
],
[
1,
2,
3,
6,
-0.06780996543817625
],
[
1,
2,
2,
7,
0.024897092384615113
],
[
0,
3,
3,
6,
0.024897092384615113
],
[
0,
2,
2,
8,
0.0003572667235903042
],
[
1,
3,
3,
9,
0.0003572667235903042
],
[
0,
3,
2,
9,
-0.024457609159728746
],
[
1,
2,
3,
8,
-0.024457609159728746
],
[
1,
2,
2,
9,
0.02481487588331905
],
[
0,
3,
3,
8,
0.02481487588331905
],
[
0,
3,
4,
5,
0.02706408095902014
],
[
1,
2,
5,
4,
0.02706408095902014
],
[
1,
2,
4,
5,
-0.02706408095902014
],
[
0,
3,
5,
4,
-0.02706408095902014
],
[
0,
2,
4,
10,
0.014082545109130491
],
[
1,
3,
5,
11,
0.014082545109130491
],
[
0,
3,
4,
11,
0.031083926353074623
],
[
1,
2,
5,
10,
0.031083926353074623
],
[
1,
2,
4,
11,
-0.01700138124394413
],
[
0,
3,
5,
10,
-0.01700138124394413
],
[
0,
2,
6,
0,
0.0222591998186195
],
[
1,
3,
7,
1,
0.0222591998186195
],
[
0,
3,
6,
1,
0.0028599945562535153
],
[
1,
2,
7,
0,
0.0028599945562535153
],
[
1,
2,
6,
1,
0.019399205262365982
],
[
0,
3,
7,
0,
0.019399205262365982
],
[
0,
2,
6,
2,
0.04291287305356113
],
[
1,
3,
7,
3,
0.04291287305356113
],
[
0,
3,
6,
3,
-0.024897092384615113
],
[
1,
2,
7,
2,
-0.024897092384615113
],
[
1,
2,
6,
3,
0.06780996543817625
],
[
0,
3,
7,
2,
0.06780996543817625
],
[
0,
3,
6,
7,
0.026621865866751245
],
[
1,
2,
7,
6,
0.026621865866751245
],
[
1,
2,
6,
7,
-0.026621865866751245
],
[
0,
3,
7,
6,
-0.026621865866751245
],
[
0,
2,
6,
8,
-0.004504423356673309
],
[
1,
3,
7,
9,
-0.004504423356673309
],
[
0,
3,
6,
9,
0.03599381761990063
],
[
1,
2,
7,
8,
0.03599381761990063
],
[
1,
2,
6,
9,
-0.04049824097657394
],
[
0,
3,
7,
8,
-0.04049824097657394
],
[
0,
2,
8,
0,
0.0005596696727879838
],
[
1,
3,
9,
1,
0.0005596696727879838
],
[
0,
3,
8,
1,
-0.041316753889498944
],
[
1,
2,
9,
0,
-0.041316753889498944
],
[
1,
2,
8,
1,
0.04187642356228693
],
[
0,
3,
9,
0,
0.04187642356228693
],
[
0,
2,
8,
2,
-0.0003572667235903042
],
[
1,
3,
9,
3,
-0.0003572667235903042
],
[
0,
3,
8,
3,
-0.02481487588331905
],
[
1,
2,
9,
2,
-0.02481487588331905
],
[
1,
2,
8,
3,
0.024457609159728746
],
[
0,
3,
9,
2,
0.024457609159728746
],
[
0,
2,
8,
6,
0.004504423356673309
],
[
1,
3,
9,
7,
0.004504423356673309
],
[
0,
3,
8,
7,
0.04049824097657394
],
[
1,
2,
9,
6,
0.04049824097657394
],
[
1,
2,
8,
7,
-0.03599381761990063
],
[
0,
3,
9,
6,
-0.03599381761990063
],
[
0,
3,
8,
9,
0.021529920750169834
],
[
1,
2,
9,
8,
0.021529920750169834
],
[
1,
2,
8,
9,
-0.021529920750169834
],
[
0,
3,
9,
8,
-0.021529920750169834
],
[
0,
2,
10,
4,
-0.014082545109130491
],
[
1,
3,
11,
5,
-0.014082545109130491
],
[
0,
3,
10,
5,
0.01700138124394413
],
[
1,
2,
11,
4,
0.01700138124394413
],
[
1,
2,
10,
5,
-0.031083926353074623
],
[
0,
3,
11,
4,
-0.031083926353074623
],
[
0,
3,
10,
11,
-0.004414337325981788
],
[
1,
2,
11,
10,
-0.004414337325981788
],
[
1,
2,
10,
11,
0.004414337325981788
],
[
0,
3,
11,
10,
0.004414337325981788
],
[
0,
4,
0,
4,
0.18236435622604824
],
[
1,
5,
1,
5,
0.18236435622604824
],
[
0,
5,
0,
5,
0.3336600192538531
],
[
1,
4,
1,
4,
0.3336600192538531
],
[
1,
4,
0,
5,
-0.15129566302780484
],
[
0,
5,
1,
4,
-0.15129566302780484
],
[
0,
4,
0,
10,
0.026760509302401522
],
[
1,
5,
1,
11,
0.026760509302401522
],
[
0,
5,
0,
11,
0.09597041119398417
],
[
1,
4,
1,
10,
0.09597041119398417
],
[
1,
4,
0,
11,
-0.06920990189158265
],
[
0,
5,
1,
10,
-0.06920990189158265
],
[
0,
4,
2,
4,
0.02237690321983216
],
[
1,
5,
3,
5,
0.02237690321983216
],
[
0,
5,
2,
5,
0.049440984178852176
],
[
1,
4,
3,
4,
0.049440984178852176
],
[
1,
4,
2,
5,
-0.027064080959020017
],
[
0,
5,
3,
4,
-0.027064080959020017
],
[
0,
4,
2,
10,
0.011146618950802222
],
[
1,
5,
3,
11,
0.011146618950802222
],
[
0,
5,
2,
11,
0.02814800019474636
],
[
1,
4,
3,
10,
0.02814800019474636
],
[
1,
4,
2,
11,
-0.01700138124394414
],
[
0,
5,
3,
10,
-0.01700138124394414
],
[
0,
4,
4,
0,
-0.18236435622604824
],
[
1,
5,
5,
1,
-0.18236435622604824
],
[
0,
5,
4,
1,
0.15129566302780484
],
[
1,
4,
5,
0,
0.15129566302780484
],
[
1,
4,
4,
1,
-0.3336600192538531
],
[
0,
5,
5,
0,
-0.3336600192538531
],
[
0,
4,
4,
2,
-0.02237690321983216
],
[
1,
5,
5,
3,
-0.02237690321983216
],
[
0,
5,
4,
3,
0.027064080959020017
],
[
1,
4,
5,
2,
0.027064080959020017
],
[
1,
4,
4,
3,
-0.049440984178852176
],
[
0,
5,
5,
2,
-0.049440984178852176
],
[
0,
4,
4,
6,
0.03644413408076275
],
[
1,
5,
5,
7,
0.03644413408076275
],
[
0,
5,
4,
7,
0.1640722466611561
],
[
1,
4,
5,
6,
0.1640722466611561
],
[
1,
4,
4,
7,
-0.12762811258039336
],
[
0,
5,
5,
6,
-0.12762811258039336
],
[
0,
4,
4,
8,
0.021905478080473488
],
[
1,
5,
5,
9,
0.021905478080473488
],
[
0,
5,
4,
9,
0.022388657295861692
],
[
1,
4,
5,
8,
0.022388657295861692
],
[
1,
4,
4,
9,
-0.0004831792153882044
],
[
0,
5,
5,
8,
-0.0004831792153882044
],
[
0,
4,
6,
4,
-0.03644413408076275
],
[
1,
5,
7,
5,
-0.03644413408076275
],
[
0,
5,
6,
5,
0.12762811258039336
],
[
1,
4,
7,
4,
0.12762811258039336
],
[
1,
4,
6,
5,
-0.1640722466611561
],
[
0,
5,
7,
4,
-0.1640722466611561
],
[
0,
4,
6,
10,
-0.0035887998514906594
],
[
1,
5,
7,
11,
-0.0035887998514906594
],
[
0,
5,
6,
11,
0.08296224781011005
],
[
1,
4,
7,
10,
0.08296224781011005
],
[
1,
4,
6,
11,
-0.08655104766160071
],
[
0,
5,
7,
10,
-0.08655104766160071
],
[
0,
4,
8,
4,
-0.021905478080473488
],
[
1,
5,
9,
5,
-0.021905478080473488
],
[
0,
5,
8,
5,
0.0004831792153882044
],
[
1,
4,
9,
4,
0.0004831792153882044
],
[
1,
4,
8,
5,
-0.022388657295861692
],
[
0,
5,
9,
4,
-0.022388657295861692
],
[
0,
4,
8,
10,
-0.004076813702629306
],
[
1,
5,
9,
11,
-0.004076813702629306
],
[
0,
5,
8,
11,
0.0002903460830787453
],
[
1,
4,
9,
10,
0.0002903460830787453
],
[
1,
4,
8,
11,
-0.004367159785708051
],
[
0,
5,
9,
10,
-0.004367159785708051
],
[
0,
4,
10,
0,
-0.026760509302401522
],
[
1,
5,
11,
1,
-0.026760509302401522
],
[
0,
5,
10,
1,
0.06920990189158265
],
[
1,
4,
11,
0,
0.06920990189158265
],
[
1,
4,
10,
1,
-0.09597041119398417
],
[
0,
5,
11,
0,
-0.09597041119398417
],
[
0,
4,
10,
2,
-0.011146618950802222
],
[
1,
5,
11,
3,
-0.011146618950802222
],
[
0,
5,
10,
3,
0.01700138124394414
],
[
1,
4,
11,
2,
0.01700138124394414
],
[
1,
4,
10,
3,
-0.02814800019474636
],
[
0,
5,
11,
2,
-0.02814800019474636
],
[
0,
4,
10,
6,
0.0035887998514906594
],
[
1,
5,
11,
7,
0.0035887998514906594
],
[
0,
5,
10,
7,
0.08655104766160071
],
[
1,
4,
11,
6,
0.08655104766160071
],
[
1,
4,
10,
7,
-0.08296224781011005
],
[
0,
5,
11,
6,
-0.08296224781011005
],
[
0,
4,
10,
8,
0.004076813702629306
],
[
1,
5,
11,
9,
0.004076813702629306
],
[
0,
5,
10,
9,
0.004367159785708051
],
[
1,
4,
11,
8,
0.004367159785708051
],
[
1,
4,
10,
9,
-0.0002903460830787453
],
[
0,
5,
11,
8,
-0.0002903460830787453
],
[
0,
7,
0,
1,
0.060245732540708336
],
[
1,
6,
1,
0,
0.060245732540708336
],
[
1,
6,
0,
1,
-0.060245732540708336
],
[
0,
7,
1,
0,
-0.060245732540708336
],
[
0,
6,
0,
2,
-0.022259199818619547
],
[
1,
7,
1,
3,
-0.022259199818619547
],
[
0,
7,
0,
3,
-0.019399205262365993
],
[
1,
6,
1,
2,
-0.019399205262365993
],
[
1,
6,
0,
3,
-0.0028599945562535565
],
[
0,
7,
1,
2,
-0.0028599945562535565
],
[
0,
6,
0,
6,
0.24059089615766255
],
[
1,
7,
1,
7,
0.24059089615766255
],
[
0,
7,
0,
7,
0.3491471350931657
],
[
1,
6,
1,
6,
0.3491471350931657
],
[
1,
6,
0,
7,
-0.10855623893550316
],
[
0,
7,
1,
6,
-0.10855623893550316
],
[
0,
6,
0,
8,
0.011838026102238039
],
[
1,
7,
1,
9,
0.011838026102238039
],
[
0,
7,
0,
9,
0.02694172926557291
],
[
1,
6,
1,
8,
0.02694172926557291
],
[
1,
6,
0,
9,
-0.01510370316333487
],
[
0,
7,
1,
8,
-0.01510370316333487
],
[
0,
6,
2,
0,
0.022259199818619547
],
[
1,
7,
3,
1,
0.022259199818619547
],
[
0,
7,
2,
1,
0.0028599945562535565
],
[
1,
6,
3,
0,
0.0028599945562535565
],
[
1,
6,
2,
1,
0.019399205262365993
],
[
0,
7,
3,
0,
0.019399205262365993
],
[
0,
7,
2,
3,
-0.0678099654381762
],
[
1,
6,
3,
2,
-0.0678099654381762
],
[
1,
6,
2,
3,
0.0678099654381762
],
[
0,
7,
3,
2,
0.0678099654381762
],
[
0,
6,
2,
6,
0.041572137455895636
],
[
1,
7,
3,
7,
0.041572137455895636
],
[
0,
7,
2,
7,
0.06819400332264683
],
[
1,
6,
3,
6,
0.06819400332264683
],
[
1,
6,
2,
7,
-0.026621865866751193
],
[
0,
7,
3,
6,
-0.026621865866751193
],
[
0,
6,
2,
8,
0.00973642064909172
],
[
1,
7,
3,
9,
0.00973642064909172
],
[
0,
7,
2,
9,
0.050234661625665686
],
[
1,
6,
3,
8,
0.050234661625665686
],
[
1,
6,
2,
9,
-0.040498240976573965
],
[
0,
7,
3,
8,
-0.040498240976573965
],
[
0,
7,
4,
5,
0.16407224666115586
],
[
1,
6,
5,
4,
0.16407224666115586
],
[
1,
6,
4,
5,
-0.16407224666115586
],
[
0,
7,
5,
4,
-0.16407224666115586
],
[
0,
6,
4,
10,
0.03650011586693426
],
[
1,
7,
5,
11,
0.03650011586693426
],
[
0,
7,
4,
11,
0.1230511635285348
],
[
1,
6,
5,
10,
0.1230511635285348
],
[
1,
6,
4,
11,
-0.08655104766160054
],
[
0,
7,
5,
10,
-0.08655104766160054
],
[
0,
6,
6,
0,
-0.24059089615766255
],
[
1,
7,
7,
1,
-0.24059089615766255
],
[
0,
7,
6,
1,
0.10855623893550316
],
[
1,
6,
7,
0,
0.10855623893550316
],
[
1,
6,
6,
1,
-0.3491471350931657
],
[
0,
7,
7,
0,
-0.3491471350931657
],
[
0,
6,
6,
2,
-0.041572137455895636
],
[
1,
7,
7,
3,
-0.041572137455895636
],
[
0,
7,
6,
3,
0.026621865866751193
],
[
1,
6,
7,
2,
0.026621865866751193
],
[
1,
6,
6,
3,
-0.06819400332264683
],
[
0,
7,
7,
2,
-0.06819400332264683
],
[
0,
7,
6,
7,
0.09201786086724359
],
[
1,
6,
7,
6,
0.09201786086724359
],
[
1,
6,
6,
7,
-0.09201786086724359
],
[
0,
7,
7,
6,
-0.09201786086724359
],
[
0,
6,
6,
8,
0.003248102042419798
],
[
1,
7,
7,
9,
0.003248102042419798
],
[
0,
7,
6,
9,
-0.012117661703130028
],
[
1,
6,
7,
8,
-0.012117661703130028
],
[
1,
6,
6,
9,
0.015365763745549826
],
[
0,
7,
7,
8,
0.015365763745549826
],
[
0,
6,
8,
0,
-0.011838026102238039
],
[
1,
7,
9,
1,
-0.011838026102238039
],
[
0,
7,
8,
1,
0.01510370316333487
],
[
1,
6,
9,
0,
0.01510370316333487
],
[
1,
6,
8,
1,
-0.02694172926557291
],
[
0,
7,
9,
0,
-0.02694172926557291
],
[
0,
6,
8,
2,
-0.00973642064909172
],
[
1,
7,
9,
3,
-0.00973642064909172
],
[
0,
7,
8,
3,
0.040498240976573965
],
[
1,
6,
9,
2,
0.040498240976573965
],
[
1,
6,
8,
3,
-0.050234661625665686
],
[
0,
7,
9,
2,
-0.050234661625665686
],
[
0,
6,
8,
6,
-0.003248102042419798
],
[
1,
7,
9,
7,
-0.003248102042419798
],
[
0,
7,
8,
7,
-0.015365763745549826
],
[
1,
6,
9,
6,
-0.015365763745549826
],
[
1,
6,
8,
7,
0.012117661703130028
],
[
0,
7,
9,
6,
0.012117661703130028
],
[
0,
7,
8,
9,
-0.032345143571845196
],
[
1,
6,
9,
8,
-0.032345143571845196
],
[
1,
6,
8,
9,
0.032345143571845196
],
[
0,
7,
9,
8,
0.032345143571845196
],
[
0,
6,
10,
4,
-0.03650011586693426
],
[
1,
7,
11,
5,
-0.03650011586693426
],
[
0,
7,
10,
5,
0.08655104766160054
],
[
1,
6,
11,
4,
0.08655104766160054
],
[
1,
6,
10,
5,
-0.1230511635285348
],
[
0,
7,
11,
4,
-0.1230511635285348
],
[
0,
7,
10,
11,
0.049158007390657864
],
[
1,
6,
11,
10,
0.049158007390657864
],
[
1,
6,
10,
11,
-0.049158007390657864
],
[
0,
7,
11,
10,
-0.049158007390657864
],
[
0,
9,
0,
1,
-0.007099890428877127
],
[
1,
8,
1,
0,
-0.007099890428877127
],
[
1,
8,
0,
1,
0.007099890428877127
],
[
0,
9,
1,
0,
0.007099890428877127
],
[
0,
8,
0,
2,
-0.0005596696727881018
],
[
1,
9,
1,
3,
-0.0005596696727881018
],
[
0,
9,
0,
3,
-0.041876423562287324
],
[
1,
8,
1,
2,
-0.041876423562287324
],
[
1,
8,
0,
3,
0.04131675388949922
],
[
0,
9,
1,
2,
0.04131675388949922
],
[
0,
8,
0,
6,
0.011838026102237963
],
[
1,
9,
1,
7,
0.011838026102237963
],
[
0,
9,
0,
7,
0.026941729265572978
],
[
1,
8,
1,
6,
0.026941729265572978
],
[
1,
8,
0,
7,
-0.015103703163335015
],
[
0,
9,
1,
6,
-0.015103703163335015
],
[
0,
8,
0,
8,
0.21107409596909685
],
[
1,
9,
1,
9,
0.21107409596909685
],
[
0,
9,
0,
9,
0.24184943115327792
],
[
1,
8,
1,
8,
0.24184943115327792
],
[
1,
8,
0,
9,
-0.030775335184181067
],
[
0,
9,
1,
8,
-0.030775335184181067
],
[
0,
8,
2,
0,
0.0005596696727881018
],
[
1,
9,
3,
1,
0.0005596696727881018
],
[
0,
9,
2,
1,
-0.04131675388949922
],
[
1,
8,
3,
0,
-0.04131675388949922
],
[
1,
8,
2,
1,
0.041876423562287324
],
[
0,
9,
3,
0,
0.041876423562287324
],
[
0,
9,
2,
3,
-0.024457609159728916
],
[
1,
8,
3,
2,
-0.024457609159728916
],
[
1,
8,
2,
3,
0.024457609159728916
],
[
0,
9,
3,
2,
0.024457609159728916
],
[
0,
8,
2,
6,
0.014240844005765405
],
[
1,
9,
3,
7,
0.014240844005765405
],
[
0,
9,
2,
7,
0.05023466162566579
],
[
1,
8,
3,
6,
0.05023466162566579
],
[
1,
8,
2,
7,
-0.035993817619900385
],
[
0,
9,
3,
6,
-0.035993817619900385
],
[
0,
8,
2,
8,
0.03927402293980635
],
[
1,
9,
3,
9,
0.03927402293980635
],
[
0,
9,
2,
9,
0.06080394368997632
],
[
1,
8,
3,
8,
0.06080394368997632
],
[
1,
8,
2,
9,
-0.021529920750169965
],
[
0,
9,
3,
8,
-0.021529920750169965
],
[
0,
9,
4,
5,
0.022388657295861775
],
[
1,
8,
5,
4,
0.022388657295861775
],
[
1,
8,
4,
5,
-0.022388657295861775
],
[
0,
9,
5,
4,
-0.022388657295861775
],
[
0,
8,
4,
10,
-0.02250992294440271
],
[
1,
9,
5,
11,
-0.02250992294440271
],
[
0,
9,
4,
11,
-0.018142763158694848
],
[
1,
8,
5,
10,
-0.018142763158694848
],
[
1,
8,
4,
11,
-0.004367159785707864
],
[
0,
9,
5,
10,
-0.004367159785707864
],
[
0,
8,
6,
0,
-0.011838026102237963
],
[
1,
9,
7,
1,
-0.011838026102237963
],
[
0,
9,
6,
1,
0.015103703163335015
],
[
1,
8,
7,
0,
0.015103703163335015
],
[
1,
8,
6,
1,
-0.026941729265572978
],
[
0,
9,
7,
0,
-0.026941729265572978
],
[
0,
8,
6,
2,
-0.014240844005765405
],
[
1,
9,
7,
3,
-0.014240844005765405
],
[
0,
9,
6,
3,
0.035993817619900385
],
[
1,
8,
7,
2,
0.035993817619900385
],
[
1,
8,
6,
3,
-0.05023466162566579
],
[
0,
9,
7,
2,
-0.05023466162566579
],
[
0,
9,
6,
7,
-0.01211766170312998
],
[
1,
8,
7,
6,
-0.01211766170312998
],
[
1,
8,
6,
7,
0.01211766170312998
],
[
0,
9,
7,
6,
0.01211766170312998
],
[
0,
8,
6,
8,
0.0132686883261603
],
[
1,
9,
7,
9,
0.0132686883261603
],
[
0,
9,
6,
9,
-0.019076455245685082
],
[
1,
8,
7,
8,
-0.019076455245685082
],
[
1,
8,
6,
9,
0.03234514357184538
],
[
0,
9,
7,
8,
0.03234514357184538
],
[
0,
8,
8,
0,
-0.21107409596909685
],
[
1,
9,
9,
1,
-0.21107409596909685
],
[
0,
9,
8,
1,
0.030775335184181067
],
[
1,
8,
9,
0,
0.030775335184181067
],
[
1,
8,
8,
1,
-0.24184943115327792
],
[
0,
9,
9,
0,
-0.24184943115327792
],
[
0,
8,
8,
2,
-0.03927402293980635
],
[
1,
9,
9,
3,
-0.03927402293980635
],
[
0,
9,
8,
3,
0.021529920750169965
],
[
1,
8,
9,
2,
0.021529920750169965
],
[
1,
8,
8,
3,
-0.06080394368997632
],
[
0,
9,
9,
2,
-0.06080394368997632
],
[
0,
8,
8,
6,
-0.0132686883261603
],
[
1,
9,
9,
7,
-0.0132686883261603
],
[
0,
9,
8,
7,
-0.03234514357184538
],
[
1,
8,
9,
6,
-0.03234514357184538
],
[
1,
8,
8,
7,
0.019076455245685082
],
[
0,
9,
9,
6,
0.019076455245685082
],
[
0,
9,
8,
9,
-0.03145954644202121
],
[
1,
8,
9,
8,
-0.03145954644202121
],
[
1,
8,
8,
9,
0.03145954644202121
],
[
0,
9,
9,
8,
0.03145954644202121
],
[
0,
8,
10,
4,
0.02250992294440271
],
[
1,
9,
11,
5,
0.02250992294440271
],
[
0,
9,
10,
5,
0.004367159785707864
],
[
1,
8,
11,
4,
0.004367159785707864
],
[
1,
8,
10,
5,
0.018142763158694848
],
[
0,
9,
11,
4,
0.018142763158694848
],
[
0,
9,
10,
11,
0.01083642741866329
],
[
1,
8,
11,
10,
0.01083642741866329
],
[
1,
8,
10,
11,
-0.01083642741866329
],
[
0,
9,
11,
10,
-0.01083642741866329
],
[
0,
10,
0,
4,
0.02676050930240126
],
[
1,
11,
1,
5,
0.02676050930240126
],
[
0,
11,
0,
5,
0.09597041119398386
],
[
1,
10,
1,
4,
0.09597041119398386
],
[
1,
10,
0,
5,
-0.0692099018915826
],
[
0,
11,
1,
4,
-0.0692099018915826
],
[
0,
10,
0,
10,
0.18998142952015468
],
[
1,
11,
1,
11,
0.18998142952015468
],
[
0,
11,
0,
11,
0.24833777906028293
],
[
1,
10,
1,
10,
0.24833777906028293
],
[
1,
10,
0,
11,
-0.05835634954012826
],
[
0,
11,
1,
10,
-0.05835634954012826
],
[
0,
10,
2,
4,
-0.0029359261583284633
],
[
1,
11,
3,
5,
-0.0029359261583284633
],
[
0,
11,
2,
5,
0.028148000194746357
],
[
1,
10,
3,
4,
0.028148000194746357
],
[
1,
10,
2,
5,
-0.03108392635307482
],
[
0,
11,
3,
4,
-0.03108392635307482
],
[
0,
10,
2,
10,
0.011112200962309974
],
[
1,
11,
3,
11,
0.011112200962309974
],
[
0,
11,
2,
11,
0.00669786363632816
],
[
1,
10,
3,
10,
0.00669786363632816
],
[
1,
10,
2,
11,
0.004414337325981813
],
[
0,
11,
3,
10,
0.004414337325981813
],
[
0,
10,
4,
0,
-0.02676050930240126
],
[
1,
11,
5,
1,
-0.02676050930240126
],
[
0,
11,
4,
1,
0.0692099018915826
],
[
1,
10,
5,
0,
0.0692099018915826
],
[
1,
10,
4,
1,
-0.09597041119398386
],
[
0,
11,
5,
0,
-0.09597041119398386
],
[
0,
10,
4,
2,
0.0029359261583284633
],
[
1,
11,
5,
3,
0.0029359261583284633
],
[
0,
11,
4,
3,
0.03108392635307482
],
[
1,
10,
5,
2,
0.03108392635307482
],
[
1,
10,
4,
3,
-0.028148000194746357
],
[
0,
11,
5,
2,
-0.028148000194746357
],
[
0,
10,
4,
6,
0.040088915718424614
],
[
1,
11,
5,
7,
0.040088915718424614
],
[
0,
11,
4,
7,
0.12305116352853479
],
[
1,
10,
5,
6,
0.12305116352853479
],
[
1,
10,
4,
7,
-0.08296224781011018
],
[
0,
11,
5,
6,
-0.08296224781011018
],
[
0,
10,
4,
8,
-0.0184331092417735
],
[
1,
11,
5,
9,
-0.0184331092417735
],
[
0,
11,
4,
9,
-0.01814276315869475
],
[
1,
10,
5,
8,
-0.01814276315869475
],
[
1,
10,
4,
9,
-0.00029034608307874866
],
[
0,
11,
5,
8,
-0.00029034608307874866
],
[
0,
10,
6,
4,
-0.040088915718424614
],
[
1,
11,
7,
5,
-0.040088915718424614
],
[
0,
11,
6,
5,
0.08296224781011018
],
[
1,
10,
7,
4,
0.08296224781011018
],
[
1,
10,
6,
5,
-0.12305116352853479
],
[
0,
11,
7,
4,
-0.12305116352853479
],
[
0,
10,
6,
10,
0.006921867304012029
],
[
1,
11,
7,
11,
0.006921867304012029
],
[
0,
11,
6,
11,
0.05607987469466987
],
[
1,
10,
7,
10,
0.05607987469466987
],
[
1,
10,
6,
11,
-0.04915800739065784
],
[
0,
11,
7,
10,
-0.04915800739065784
],
[
0,
10,
8,
4,
0.0184331092417735
],
[
1,
11,
9,
5,
0.0184331092417735
],
[
0,
11,
8,
5,
0.00029034608307874866
],
[
1,
10,
9,
4,
0.00029034608307874866
],
[
1,
10,
8,
5,
0.01814276315869475
],
[
0,
11,
9,
4,
0.01814276315869475
],
[
0,
10,
8,
10,
-0.0005247418373742676
],
[
1,
11,
9,
11,
-0.0005247418373742676
],
[
0,
11,
8,
11,
0.010311685581288801
],
[
1,
10,
9,
10,
0.010311685581288801
],
[
1,
10,
8,
11,
-0.010836427418663069
],
[
0,
11,
9,
10,
-0.010836427418663069
],
[
0,
10,
10,
0,
-0.18998142952015468
],
[
1,
11,
11,
1,
-0.18998142952015468
],
[
0,
11,
10,
1,
0.05835634954012826
],
[
1,
10,
11,
0,
0.05835634954012826
],
[
1,
10,
10,
1,
-0.24833777906028293
],
[
0,
11,
11,
0,
-0.24833777906028293
],
[
0,
10,
10,
2,
-0.011112200962309974
],
[
1,
11,
11,
3,
-0.011112200962309974
],
[
0,
11,
10,
3,
-0.004414337325981813
],
[
1,
10,
11,
2,
-0.004414337325981813
],
[
1,
10,
10,
3,
-0.00669786363632816
],
[
0,
11,
11,
2,
-0.00669786363632816
],
[
0,
10,
10,
6,
-0.006921867304012029
],
[
1,
11,
11,
7,
-0.006921867304012029
],
[
0,
11,
10,
7,
0.04915800739065784
],
[
1,
10,
11,
6,
0.04915800739065784
],
[
1,
10,
10,
7,
-0.05607987469466987
],
[
0,
11,
11,
6,
-0.05607987469466987
],
[
0,
10,
10,
8,
0.0005247418373742676
],
[
1,
11,
11,
9,
0.0005247418373742676
],
[
0,
11,
10,
9,
0.010836427418663069
],
[
1,
10,
11,
8,
0.010836427418663069
],
[
1,
10,
10,
9,
-0.010311685581288801
],
[
0,
11,
11,
8,
-0.010311685581288801
],
[
2,
1,
0,
1,
0.048056976881449186
],
[
3,
0,
1,
0,
0.048056976881449186
],
[
3,
0,
0,
1,
-0.048056976881449186
],
[
2,
1,
1,
0,
-0.048056976881449186
],
[
2,
0,
0,
2,
-0.18615208464352906
],
[
3,
1,
1,
3,
-0.18615208464352906
],
[
2,
1,
0,
3,
0.08553974212540905
],
[
3,
0,
1,
2,
0.08553974212540905
],
[
3,
0,
0,
3,
-0.2716918267689381
],
[
2,
1,
1,
2,
-0.2716918267689381
],
[
2,
0,
0,
6,
0.02225919981861952
],
[
3,
1,
1,
7,
0.02225919981861952
],
[
2,
1,
0,
7,
0.0028599945562535548
],
[
3,
0,
1,
6,
0.0028599945562535548
],
[
3,
0,
0,
7,
0.019399205262365965
],
[
2,
1,
1,
6,
0.019399205262365965
],
[
2,
0,
0,
8,
0.0005596696727879283
],
[
3,
1,
1,
9,
0.0005596696727879283
],
[
2,
1,
0,
9,
-0.04131675388949919
],
[
3,
0,
1,
8,
-0.04131675388949919
],
[
3,
0,
0,
9,
0.041876423562287116
],
[
2,
1,
1,
8,
0.041876423562287116
],
[
2,
0,
2,
0,
0.18615208464352906
],
[
3,
1,
3,
1,
0.18615208464352906
],
[
2,
1,
2,
1,
0.2716918267689381
],
[
3,
0,
3,
0,
0.2716918267689381
],
[
3,
0,
2,
1,
-0.08553974212540905
],
[
2,
1,
3,
0,
-0.08553974212540905
],
[
2,
1,
2,
3,
0.05669474320223597
],
[
3,
0,
3,
2,
0.05669474320223597
],
[
3,
0,
2,
3,
-0.05669474320223597
],
[
2,
1,
3,
2,
-0.05669474320223597
],
[
2,
0,
2,
6,
0.04291287305356119
],
[
3,
1,
3,
7,
0.04291287305356119
],
[
2,
1,
2,
7,
-0.02489709238461484
],
[
3,
0,
3,
6,
-0.02489709238461484
],
[
3,
0,
2,
7,
0.06780996543817602
],
[
2,
1,
3,
6,
0.06780996543817602
],
[
2,
0,
2,
8,
-0.0003572667235903111
],
[
3,
1,
3,
9,
-0.0003572667235903111
],
[
2,
1,
2,
9,
-0.024814875883319296
],
[
3,
0,
3,
8,
-0.024814875883319296
],
[
3,
0,
2,
9,
0.024457609159728985
],
[
2,
1,
3,
8,
0.024457609159728985
],
[
2,
1,
4,
5,
0.027064080959020118
],
[
3,
0,
5,
4,
0.027064080959020118
],
[
3,
0,
4,
5,
-0.027064080959020118
],
[
2,
1,
5,
4,
-0.027064080959020118
],
[
2,
0,
4,
10,
-0.01408254510913039
],
[
3,
1,
5,
11,
-0.01408254510913039
],
[
2,
1,
4,
11,
0.017001381243944298
],
[
3,
0,
5,
10,
0.017001381243944298
],
[
3,
0,
4,
11,
-0.03108392635307469
],
[
2,
1,
5,
10,
-0.03108392635307469
],
[
2,
0,
6,
0,
-0.02225919981861952
],
[
3,
1,
7,
1,
-0.02225919981861952
],
[
2,
1,
6,
1,
-0.019399205262365965
],
[
3,
0,
7,
0,
-0.019399205262365965
],
[
3,
0,
6,
1,
-0.0028599945562535548
],
[
2,
1,
7,
0,
-0.0028599945562535548
],
[
2,
0,
6,
2,
-0.04291287305356119
],
[
3,
1,
7,
3,
-0.04291287305356119
],
[
2,
1,
6,
3,
-0.06780996543817602
],
[
3,
0,
7,
2,
-0.06780996543817602
],
[
3,
0,
6,
3,
0.02489709238461484
],
[
2,
1,
7,
2,
0.02489709238461484
],
[
2,
1,
6,
7,
0.02662186586675116
],
[
3,
0,
7,
6,
0.02662186586675116
],
[
3,
0,
6,
7,
-0.02662186586675116
],
[
2,
1,
7,
6,
-0.02662186586675116
],
[
2,
0,
6,
8,
0.004504423356673434
],
[
3,
1,
7,
9,
0.004504423356673434
],
[
2,
1,
6,
9,
0.0404982409765741
],
[
3,
0,
7,
8,
0.0404982409765741
],
[
3,
0,
6,
9,
-0.03599381761990066
],
[
2,
1,
7,
8,
-0.03599381761990066
],
[
2,
0,
8,
0,
-0.0005596696727879283
],
[
3,
1,
9,
1,
-0.0005596696727879283
],
[
2,
1,
8,
1,
-0.041876423562287116
],
[
3,
0,
9,
0,
-0.041876423562287116
],
[
3,
0,
8,
1,
0.04131675388949919
],
[
2,
1,
9,
0,
0.04131675388949919
],
[
2,
0,
8,
2,
0.0003572667235903111
],
[
3,
1,
9,
3,
0.0003572667235903111
],
[
2,
1,
8,
3,
-0.024457609159728985
],
[
3,
0,
9,
2,
-0.024457609159728985
],
[
3,
0,
8,
3,
0.024814875883319296
],
[
2,
1,
9,
2,
0.024814875883319296
],
[
2,
0,
8,
6,
-0.004504423356673434
],
[
3,
1,
9,
7,
-0.004504423356673434
],
[
2,
1,
8,
7,
0.03599381761990066
],
[
3,
0,
9,
6,
0.03599381761990066
],
[
3,
0,
8,
7,
-0.0404982409765741
],
[
2,
1,
9,
6,
-0.0404982409765741
],
[
2,
1,
8,
9,
0.021529920750169858
],
[
3,
0,
9,
8,
0.021529920750169858
],
[
3,
0,
8,
9,
-0.021529920750169858
],
[
2,
1,
9,
8,
-0.021529920750169858
],
[
2,
0,
10,
4,
0.01408254510913039
],
[
3,
1,
11,
5,
0.01408254510913039
],
[
2,
1,
10,
5,
0.03108392635307469
],
[
3,
0,
11,
4,
0.03108392635307469
],
[
3,
0,
10,
5,
-0.017001381243944298
],
[
2,
1,
11,
4,
-0.017001381243944298
],
[
2,
1,
10,
11,
-0.004414337325981985
],
[
3,
0,
11,
10,
-0.004414337325981985
],
[
3,
0,
10,
11,
0.004414337325981985
],
[
2,
1,
11,
10,
0.004414337325981985
],
[
2,
3,
0,
1,
0.08553974212540894
],
[
3,
2,
1,
0,
0.08553974212540894
],
[
3,
2,
0,
1,
-0.08553974212540894
],
[
2,
3,
1,
0,
-0.08553974212540894
],
[
2,
3,
0,
3,
0.05669474320223595
],
[
3,
2,
1,
2,
0.05669474320223595
],
[
3,
2,
0,
3,
-0.056694743202236025
],
[
2,
3,
1,
2,
-0.056694743202236025
],
[
2,
3,
0,
7,
-0.0678099654381762
],
[
3,
2,
1,
6,
-0.0678099654381762
],
[
3,
2,
0,
7,
0.06780996543817609
],
[
2,
3,
1,
6,
0.06780996543817609
],
[
2,
3,
0,
9,
-0.024457609159728586
],
[
3,
2,
1,
8,
-0.024457609159728586
],
[
3,
2,
0,
9,
0.024457609159728756
],
[
2,
3,
1,
8,
0.024457609159728756
],
[
2,
3,
2,
1,
0.056694743202236025
],
[
3,
2,
3,
0,
0.056694743202236025
],
[
3,
2,
2,
1,
-0.05669474320223595
],
[
2,
3,
3,
0,
-0.05669474320223595
],
[
2,
3,
2,
3,
0.28965745903395335
],
[
3,
2,
3,
2,
0.28965745903395335
],
[
3,
2,
2,
3,
-0.28965745903395335
],
[
2,
3,
3,
2,
-0.28965745903395335
],
[
2,
3,
2,
7,
-0.04948125516305781
],
[
3,
2,
3,
6,
-0.04948125516305781
],
[
3,
2,
2,
7,
0.04948125516305788
],
[
2,
3,
3,
6,
0.04948125516305788
],
[
2,
3,
2,
9,
-0.06954659238601575
],
[
3,
2,
3,
8,
-0.06954659238601575
],
[
3,
2,
2,
9,
0.06954659238601567
],
[
2,
3,
3,
8,
0.06954659238601567
],
[
2,
3,
4,
5,
0.008953336005759866
],
[
3,
2,
5,
4,
0.008953336005759866
],
[
3,
2,
4,
5,
-0.008953336005759866
],
[
2,
3,
5,
4,
-0.008953336005759866
],
[
2,
3,
4,
11,
0.000851237542750625
],
[
3,
2,
5,
10,
0.000851237542750625
],
[
3,
2,
4,
11,
-0.0008512375427506874
],
[
2,
3,
5,
10,
-0.0008512375427506874
],
[
2,
3,
6,
1,
-0.06780996543817609
],
[
3,
2,
7,
0,
-0.06780996543817609
],
[
3,
2,
6,
1,
0.0678099654381762
],
[
2,
3,
7,
0,
0.0678099654381762
],
[
2,
3,
6,
3,
-0.04948125516305788
],
[
3,
2,
7,
2,
-0.04948125516305788
],
[
3,
2,
6,
3,
0.04948125516305781
],
[
2,
3,
7,
2,
0.04948125516305781
],
[
2,
3,
6,
7,
0.0640610393001714
],
[
3,
2,
7,
6,
0.0640610393001714
],
[
3,
2,
6,
7,
-0.0640610393001714
],
[
2,
3,
7,
6,
-0.0640610393001714
],
[
2,
3,
6,
9,
0.03018986545129883
],
[
3,
2,
7,
8,
0.03018986545129883
],
[
3,
2,
6,
9,
-0.03018986545129884
],
[
2,
3,
7,
8,
-0.03018986545129884
],
[
2,
3,
8,
1,
-0.024457609159728756
],
[
3,
2,
9,
0,
-0.024457609159728756
],
[
3,
2,
8,
1,
0.024457609159728586
],
[
2,
3,
9,
0,
0.024457609159728586
],
[
2,
3,
8,
3,
-0.06954659238601567
],
[
3,
2,
9,
2,
-0.06954659238601567
],
[
3,
2,
8,
3,
0.06954659238601575
],
[
2,
3,
9,
2,
0.06954659238601575
],
[
2,
3,
8,
7,
0.03018986545129884
],
[
3,
2,
9,
6,
0.03018986545129884
],
[
3,
2,
8,
7,
-0.03018986545129883
],
[
2,
3,
9,
6,
-0.03018986545129883
],
[
2,
3,
8,
9,
0.052031202901203104
],
[
3,
2,
9,
8,
0.052031202901203104
],
[
3,
2,
8,
9,
-0.052031202901203104
],
[
2,
3,
9,
8,
-0.052031202901203104
],
[
2,
3,
10,
5,
0.0008512375427506874
],
[
3,
2,
11,
4,
0.0008512375427506874
],
[
3,
2,
10,
5,
-0.000851237542750625
],
[
2,
3,
11,
4,
-0.000851237542750625
],
[
2,
3,
10,
11,
0.023092123234940955
],
[
3,
2,
11,
10,
0.023092123234940955
],
[
3,
2,
10,
11,
-0.023092123234940955
],
[
2,
3,
11,
10,
-0.023092123234940955
],
[
2,
4,
0,
4,
0.022376903219832107
],
[
3,
5,
1,
5,
0.022376903219832107
],
[
2,
5,
0,
5,
0.04944098417885224
],
[
3,
4,
1,
4,
0.04944098417885224
],
[
3,
4,
0,
5,
-0.02706408095902013
],
[
2,
5,
1,
4,
-0.02706408095902013
],
[
2,
4,
0,
10,
-0.002935926158328505
],
[
3,
5,
1,
11,
-0.002935926158328505
],
[
2,
5,
0,
11,
0.028148000194746236
],
[
3,
4,
1,
10,
0.028148000194746236
],
[
3,
4,
0,
11,
-0.03108392635307474
],
[
2,
5,
1,
10,
-0.03108392635307474
],
[
2,
4,
2,
4,
0.2208070429461818
],
[
3,
5,
3,
5,
0.2208070429461818
],
[
2,
5,
2,
5,
0.22976037895194168
],
[
3,
4,
3,
4,
0.22976037895194168
],
[
3,
4,
2,
5,
-0.008953336005759868
],
[
2,
5,
3,
4,
-0.008953336005759868
],
[
2,
4,
2,
10,
0.03162702813568878
],
[
3,
5,
3,
11,
0.03162702813568878
],
[
2,
5,
2,
11,
0.03247826567843939
],
[
3,
4,
3,
10,
0.03247826567843939
],
[
3,
4,
2,
11,
-0.000851237542750606
],
[
2,
5,
3,
10,
-0.000851237542750606
],
[
2,
4,
4,
0,
-0.022376903219832107
],
[
3,
5,
5,
1,
-0.022376903219832107
],
[
2,
5,
4,
1,
0.02706408095902013
],
[
3,
4,
5,
0,
0.02706408095902013
],
[
3,
4,
4,
1,
-0.04944098417885224
],
[
2,
5,
5,
0,
-0.04944098417885224
],
[
2,
4,
4,
2,
-0.2208070429461818
],
[
3,
5,
5,
3,
-0.2208070429461818
],
[
2,
5,
4,
3,
0.008953336005759868
],
[
3,
4,
5,
2,
0.008953336005759868
],
[
3,
4,
4,
3,
-0.22976037895194168
],
[
2,
5,
5,
2,
-0.22976037895194168
],
[
2,
4,
4,
6,
0.033994183821104855
],
[
3,
5,
5,
7,
0.033994183821104855
],
[
2,
5,
4,
7,
0.03112331052133364
],
[
3,
4,
5,
6,
0.03112331052133364
],
[
3,
4,
4,
7,
0.002870873299771216
],
[
2,
5,
5,
6,
0.002870873299771216
],
[
2,
4,
4,
8,
0.01412449791526382
],
[
3,
5,
5,
9,
0.01412449791526382
],
[
2,
5,
4,
9,
0.006425027616431446
],
[
3,
4,
5,
8,
0.006425027616431446
],
[
3,
4,
4,
9,
0.007699470298832375
],
[
2,
5,
5,
8,
0.007699470298832375
],
[
2,
4,
6,
4,
-0.033994183821104855
],
[
3,
5,
7,
5,
-0.033994183821104855
],
[
2,
5,
6,
5,
-0.002870873299771216
],
[
3,
4,
7,
4,
-0.002870873299771216
],
[
3,
4,
6,
5,
-0.03112331052133364
],
[
2,
5,
7,
4,
-0.03112331052133364
],
[
2,
4,
6,
10,
-0.026015054970799315
],
[
3,
5,
7,
11,
-0.026015054970799315
],
[
2,
5,
6,
11,
0.0006703112156065882
],
[
3,
4,
7,
10,
0.0006703112156065882
],
[
3,
4,
6,
11,
-0.026685366186405903
],
[
2,
5,
7,
10,
-0.026685366186405903
],
[
2,
4,
8,
4,
-0.01412449791526382
],
[
3,
5,
9,
5,
-0.01412449791526382
],
[
2,
5,
8,
5,
-0.007699470298832375
],
[
3,
4,
9,
4,
-0.007699470298832375
],
[
3,
4,
8,
5,
-0.006425027616431446
],
[
2,
5,
9,
4,
-0.006425027616431446
],
[
2,
4,
8,
10,
-0.004814032290419547
],
[
3,
5,
9,
11,
-0.004814032290419547
],
[
2,
5,
8,
11,
0.0024955893311797137
],
[
3,
4,
9,
10,
0.0024955893311797137
],
[
3,
4,
8,
11,
-0.00730962162159926
],
[
2,
5,
9,
10,
-0.00730962162159926
],
[
2,
4,
10,
0,
0.002935926158328505
],
[
3,
5,
11,
1,
0.002935926158328505
],
[
2,
5,
10,
1,
0.03108392635307474
],
[
3,
4,
11,
0,
0.03108392635307474
],
[
3,
4,
10,
1,
-0.028148000194746236
],
[
2,
5,
11,
0,
-0.028148000194746236
],
[
2,
4,
10,
2,
-0.03162702813568878
],
[
3,
5,
11,
3,
-0.03162702813568878
],
[
2,
5,
10,
3,
0.000851237542750606
],
[
3,
4,
11,
2,
0.000851237542750606
],
[
3,
4,
10,
3,
-0.03247826567843939
],
[
2,
5,
11,
2,
-0.03247826567843939
],
[
2,
4,
10,
6,
0.026015054970799315
],
[
3,
5,
11,
7,
0.026015054970799315
],
[
2,
5,
10,
7,
0.026685366186405903
],
[
3,
4,
11,
6,
0.026685366186405903
],
[
3,
4,
10,
7,
-0.0006703112156065882
],
[
2,
5,
11,
6,
-0.0006703112156065882
],
[
2,
4,
10,
8,
0.004814032290419547
],
[
3,
5,
11,
9,
0.004814032290419547
],
[
2,
5,
10,
9,
0.00730962162159926
],
[
3,
4,
11,
8,
0.00730962162159926
],
[
3,
4,
10,
9,
-0.0024955893311797137
],
[
2,
5,
11,
8,
-0.0024955893311797137
],
[
2,
7,
0,
1,
0.0028599945562535847
],
[
3,
6,
1,
0,
0.0028599945562535847
],
[
3,
6,
0,
1,
-0.0028599945562535847
],
[
2,
7,
1,
0,
-0.0028599945562535847
],
[
2,
6,
0,
2,
-0.04291287305356127
],
[
3,
7,
1,
3,
-0.04291287305356127
],
[
2,
7,
0,
3,
-0.06780996543817615
],
[
3,
6,
1,
2,
-0.06780996543817615
],
[
3,
6,
0,
3,
0.024897092384614877
],
[
2,
7,
1,
2,
0.024897092384614877
],
[
2,
6,
0,
6,
0.04157213745589562
],
[
3,
7,
1,
7,
0.04157213745589562
],
[
2,
7,
0,
7,
0.06819400332264677
],
[
3,
6,
1,
6,
0.06819400332264677
],
[
3,
6,
0,
7,
-0.02662186586675115
],
[
2,
7,
1,
6,
-0.02662186586675115
],
[
2,
6,
0,
8,
0.014240844005764933
],
[
3,
7,
1,
9,
0.014240844005764933
],
[
2,
7,
0,
9,
0.05023466162566564
],
[
3,
6,
1,
8,
0.05023466162566564
],
[
3,
6,
0,
9,
-0.035993817619900705
],
[
2,
7,
1,
8,
-0.035993817619900705
],
[
2,
6,
2,
0,
0.04291287305356127
],
[
3,
7,
3,
1,
0.04291287305356127
],
[
2,
7,
2,
1,
-0.024897092384614877
],
[
3,
6,
3,
0,
-0.024897092384614877
],
[
3,
6,
2,
1,
0.06780996543817615
],
[
2,
7,
3,
0,
0.06780996543817615
],
[
2,
7,
2,
3,
-0.049481255163057764
],
[
3,
6,
3,
2,
-0.049481255163057764
],
[
3,
6,
2,
3,
0.049481255163057764
],
[
2,
7,
3,
2,
0.049481255163057764
],
[
2,
6,
2,
6,
0.2108470695908543
],
[
3,
7,
3,
7,
0.2108470695908543
],
[
2,
7,
2,
7,
0.27490810889102574
],
[
3,
6,
3,
6,
0.27490810889102574
],
[
3,
6,
2,
7,
-0.06406103930017142
],
[
2,
7,
3,
6,
-0.06406103930017142
],
[
2,
6,
2,
8,
0.012184547419475483
],
[
3,
7,
3,
9,
0.012184547419475483
],
[
2,
7,
2,
9,
0.04237441287077446
],
[
3,
6,
3,
8,
0.04237441287077446
],
[
3,
6,
2,
9,
-0.030189865451298977
],
[
2,
7,
3,
8,
-0.030189865451298977
],
[
2,
7,
4,
5,
0.0311233105213336
],
[
3,
6,
5,
4,
0.0311233105213336
],
[
3,
6,
4,
5,
-0.0311233105213336
],
[
2,
7,
5,
4,
-0.0311233105213336
],
[
2,
6,
4,
10,
-0.005740375280511099
],
[
3,
7,
5,
11,
-0.005740375280511099
],
[
2,
7,
4,
11,
0.020944990905894828
],
[
3,
6,
5,
10,
0.020944990905894828
],
[
3,
6,
4,
11,
-0.026685366186405927
],
[
2,
7,
5,
10,
-0.026685366186405927
],
[
2,
6,
6,
0,
-0.04157213745589562
],
[
3,
7,
7,
1,
-0.04157213745589562
],
[
2,
7,
6,
1,
0.02662186586675115
],
[
3,
6,
7,
0,
0.02662186586675115
],
[
3,
6,
6,
1,
-0.06819400332264677
],
[
2,
7,
7,
0,
-0.06819400332264677
],
[
2,
6,
6,
2,
-0.2108470695908543
],
[
3,
7,
7,
3,
-0.2108470695908543
],
[
2,
7,
6,
3,
0.06406103930017142
],
[
3,
6,
7,
2,
0.06406103930017142
],
[
3,
6,
6,
3,
-0.27490810889102574
],
[
2,
7,
7,
2,
-0.27490810889102574
],
[
2,
7,
6,
7,
-0.027770688033684085
],
[
3,
6,
7,
6,
-0.027770688033684085
],
[
3,
6,
6,
7,
0.027770688033684085
],
[
2,
7,
7,
6,
0.027770688033684085
],
[
2,
6,
6,
8,
-0.004117494616790271
],
[
3,
7,
7,
9,
-0.004117494616790271
],
[
2,
7,
6,
9,
-0.04512492058867162
],
[
3,
6,
7,
8,
-0.04512492058867162
],
[
3,
6,
6,
9,
0.041007425971881346
],
[
2,
7,
7,
8,
0.041007425971881346
],
[
2,
6,
8,
0,
-0.014240844005764933
],
[
3,
7,
9,
1,
-0.014240844005764933
],
[
2,
7,
8,
1,
0.035993817619900705
],
[
3,
6,
9,
0,
0.035993817619900705
],
[
3,
6,
8,
1,
-0.05023466162566564
],
[
2,
7,
9,
0,
-0.05023466162566564
],
[
2,
6,
8,
2,
-0.012184547419475483
],
[
3,
7,
9,
3,
-0.012184547419475483
],
[
2,
7,
8,
3,
0.030189865451298977
],
[
3,
6,
9,
2,
0.030189865451298977
],
[
3,
6,
8,
3,
-0.04237441287077446
],
[
2,
7,
9,
2,
-0.04237441287077446
],
[
2,
6,
8,
6,
0.004117494616790271
],
[
3,
7,
9,
7,
0.004117494616790271
],
[
2,
7,
8,
7,
-0.041007425971881346
],
[
3,
6,
9,
6,
-0.041007425971881346
],
[
3,
6,
8,
7,
0.04512492058867162
],
[
2,
7,
9,
6,
0.04512492058867162
],
[
2,
7,
8,
9,
-0.028845587080992073
],
[
3,
6,
9,
8,
-0.028845587080992073
],
[
3,
6,
8,
9,
0.028845587080992073
],
[
2,
7,
9,
8,
0.028845587080992073
],
[
2,
6,
10,
4,
0.005740375280511099
],
[
3,
7,
11,
5,
0.005740375280511099
],
[
2,
7,
10,
5,
0.026685366186405927
],
[
3,
6,
11,
4,
0.026685366186405927
],
[
3,
6,
10,
5,
-0.020944990905894828
],
[
2,
7,
11,
4,
-0.020944990905894828
],
[
2,
7,
10,
11,
0.03297645664200955
],
[
3,
6,
11,
10,
0.03297645664200955
],
[
3,
6,
10,
11,
-0.03297645664200955
],
[
2,
7,
11,
10,
-0.03297645664200955
],
[
2,
9,
0,
1,
-0.041316753889499104
],
[
3,
8,
1,
0,
-0.041316753889499104
],
[
3,
8,
0,
1,
0.041316753889499104
],
[
2,
9,
1,
0,
0.041316753889499104
],
[
2,
8,
0,
2,
0.0003572667235904811
],
[
3,
9,
1,
3,
0.0003572667235904811
],
[
2,
9,
0,
3,
-0.024457609159728774
],
[
3,
8,
1,
2,
-0.024457609159728774
],
[
3,
8,
0,
3,
0.024814875883319255
],
[
2,
9,
1,
2,
0.024814875883319255
],
[
2,
8,
0,
6,
0.009736420649091686
],
[
3,
9,
1,
7,
0.009736420649091686
],
[
2,
9,
0,
7,
0.05023466162566567
],
[
3,
8,
1,
6,
0.05023466162566567
],
[
3,
8,
0,
7,
-0.040498240976573986
],
[
2,
9,
1,
6,
-0.040498240976573986
],
[
2,
8,
0,
8,
0.039274022939806495
],
[
3,
9,
1,
9,
0.039274022939806495
],
[
2,
9,
0,
9,
0.060803943689976214
],
[
3,
8,
1,
8,
0.060803943689976214
],
[
3,
8,
0,
9,
-0.02152992075016972
],
[
2,
9,
1,
8,
-0.02152992075016972
],
[
2,
8,
2,
0,
-0.0003572667235904811
],
[
3,
9,
3,
1,
-0.0003572667235904811
],
[
2,
9,
2,
1,
-0.024814875883319255
],
[
3,
8,
3,
0,
-0.024814875883319255
],
[
3,
8,
2,
1,
0.024457609159728774
],
[
2,
9,
3,
0,
0.024457609159728774
],
[
2,
9,
2,
3,
-0.06954659238601571
],
[
3,
8,
3,
2,
-0.06954659238601571
],
[
3,
8,
2,
3,
0.06954659238601571
],
[
2,
9,
3,
2,
0.06954659238601571
],
[
2,
8,
2,
6,
0.012184547419475788
],
[
3,
9,
3,
7,
0.012184547419475788
],
[
2,
9,
2,
7,
0.04237441287077459
],
[
3,
8,
3,
6,
0.04237441287077459
],
[
3,
8,
2,
7,
-0.030189865451298804
],
[
2,
9,
3,
6,
-0.030189865451298804
],
[
2,
8,
2,
8,
0.20499926621275272
],
[
3,
9,
3,
9,
0.20499926621275272
],
[
2,
9,
2,
9,
0.2570304691139569
],
[
3,
8,
3,
8,
0.2570304691139569
],
[
3,
8,
2,
9,
-0.05203120290120417
],
[
2,
9,
3,
8,
-0.05203120290120417
],
[
2,
9,
4,
5,
0.006425027616431547
],
[
3,
8,
5,
4,
0.006425027616431547
],
[
3,
8,
4,
5,
-0.006425027616431547
],
[
2,
9,
5,
4,
-0.006425027616431547
],
[
2,
8,
4,
10,
-0.010823422864194191
],
[
3,
9,
5,
11,
-0.010823422864194191
],
[
2,
9,
4,
11,
-0.003513801242595069
],
[
3,
8,
5,
10,
-0.003513801242595069
],
[
3,
8,
4,
11,
-0.007309621621599122
],
[
2,
9,
5,
10,
-0.007309621621599122
],
[
2,
8,
6,
0,
-0.009736420649091686
],
[
3,
9,
7,
1,
-0.009736420649091686
],
[
2,
9,
6,
1,
0.040498240976573986
],
[
3,
8,
7,
0,
0.040498240976573986
],
[
3,
8,
6,
1,
-0.05023466162566567
],
[
2,
9,
7,
0,
-0.05023466162566567
],
[
2,
8,
6,
2,
-0.012184547419475788
],
[
3,
9,
7,
3,
-0.012184547419475788
],
[
2,
9,
6,
3,
0.030189865451298804
],
[
3,
8,
7,
2,
0.030189865451298804
],
[
3,
8,
6,
3,
-0.04237441287077459
],
[
2,
9,
7,
2,
-0.04237441287077459
],
[
2,
9,
6,
7,
-0.04512492058867147
],
[
3,
8,
7,
6,
-0.04512492058867147
],
[
3,
8,
6,
7,
0.04512492058867147
],
[
2,
9,
7,
6,
0.04512492058867147
],
[
2,
8,
6,
8,
-0.02401627514770212
],
[
3,
9,
7,
9,
-0.02401627514770212
],
[
2,
9,
6,
9,
-0.0528618622286943
],
[
3,
8,
7,
8,
-0.0528618622286943
],
[
3,
8,
6,
9,
0.02884558708099218
],
[
2,
9,
7,
8,
0.02884558708099218
],
[
2,
8,
8,
0,
-0.039274022939806495
],
[
3,
9,
9,
1,
-0.039274022939806495
],
[
2,
9,
8,
1,
0.02152992075016972
],
[
3,
8,
9,
0,
0.02152992075016972
],
[
3,
8,
8,
1,
-0.060803943689976214
],
[
2,
9,
9,
0,
-0.060803943689976214
],
[
2,
8,
8,
2,
-0.20499926621275272
],
[
3,
9,
9,
3,
-0.20499926621275272
],
[
2,
9,
8,
3,
0.05203120290120417
],
[
3,
8,
9,
2,
0.05203120290120417
],
[
3,
8,
8,
3,
-0.2570304691139569
],
[
2,
9,
9,
2,
-0.2570304691139569
],
[
2,
8,
8,
6,
0.02401627514770212
],
[
3,
9,
9,
7,
0.02401627514770212
],
[
2,
9,
8,
7,
-0.02884558708099218
],
[
3,
8,
9,
6,
-0.02884558708099218
],
[
3,
8,
8,
7,
0.0528618622286943
],
[
2,
9,
9,
6,
0.0528618622286943
],
[
2,
9,
8,
9,
-0.05908704759298334
],
[
3,
8,
9,
8,
-0.05908704759298334
],
[
3,
8,
8,
9,
0.05908704759298334
],
[
2,
9,
9,
8,
0.05908704759298334
],
[
2,
8,
10,
4,
0.010823422864194191
],
[
3,
9,
11,
5,
0.010823422864194191
],
[
2,
9,
10,
5,
0.007309621621599122
],
[
3,
8,
11,
4,
0.007309621621599122
],
[
3,
8,
10,
5,
0.003513801242595069
],
[
2,
9,
11,
4,
0.003513801242595069
],
[
2,
9,
10,
11,
-0.015444585325264147
],
[
3,
8,
11,
10,
-0.015444585325264147
],
[
3,
8,
10,
11,
0.015444585325264147
],
[
2,
9,
11,
10,
0.015444585325264147
],
[
2,
10,
0,
4,
0.011146618950801847
],
[
3,
11,
1,
5,
0.011146618950801847
],
[
2,
11,
0,
5,
0.02814800019474621
],
[
3,
10,
1,
4,
0.02814800019474621
],
[
3,
10,
0,
5,
-0.017001381243944364
],
[
2,
11,
1,
4,
-0.017001381243944364
],
[
2,
10,
0,
10,
0.011112200962310406
],
[
3,
11,
1,
11,
0.011112200962310406
],
[
2,
11,
0,
11,
0.00669786363632834
],
[
3,
10,
1,
10,
0.00669786363632834
],
[
3,
10,
0,
11,
0.004414337325982066
],
[
2,
11,
1,
10,
0.004414337325982066
],
[
2,
10,
2,
4,
0.031627028135688864
],
[
3,
11,
3,
5,
0.031627028135688864
],
[
2,
11,
2,
5,
0.03247826567843945
],
[
3,
10,
3,
4,
0.03247826567843945
],
[
3,
10,
2,
5,
-0.0008512375427505886
],
[
2,
11,
3,
4,
-0.0008512375427505886
],
[
2,
10,
2,
10,
0.17440628129087565
],
[
3,
11,
3,
11,
0.17440628129087565
],
[
2,
11,
2,
11,
0.19749840452581677
],
[
3,
10,
3,
10,
0.19749840452581677
],
[
3,
10,
2,
11,
-0.023092123234941118
],
[
2,
11,
3,
10,
-0.023092123234941118
],
[
2,
10,
4,
0,
-0.011146618950801847
],
[
3,
11,
5,
1,
-0.011146618950801847
],
[
2,
11,
4,
1,
0.017001381243944364
],
[
3,
10,
5,
0,
0.017001381243944364
],
[
3,
10,
4,
1,
-0.02814800019474621
],
[
2,
11,
5,
0,
-0.02814800019474621
],
[
2,
10,
4,
2,
-0.031627028135688864
],
[
3,
11,
5,
3,
-0.031627028135688864
],
[
2,
11,
4,
3,
0.0008512375427505886
],
[
3,
10,
5,
2,
0.0008512375427505886
],
[
3,
10,
4,
3,
-0.03247826567843945
],
[
2,
11,
5,
2,
-0.03247826567843945
],
[
2,
10,
4,
6,
0.020274679690288233
],
[
3,
11,
5,
7,
0.020274679690288233
],
[
2,
11,
4,
7,
0.020944990905894814
],
[
3,
10,
5,
6,
0.020944990905894814
],
[
3,
10,
4,
7,
-0.0006703112156065826
],
[
2,
11,
5,
6,
-0.0006703112156065826
],
[
2,
10,
4,
8,
-0.006009390573774694
],
[
3,
11,
5,
9,
-0.006009390573774694
],
[
2,
11,
4,
9,
-0.003513801242594984
],
[
3,
10,
5,
8,
-0.003513801242594984
],
[
3,
10,
4,
9,
-0.0024955893311797103
],
[
2,
11,
5,
8,
-0.0024955893311797103
],
[
2,
10,
6,
4,
-0.020274679690288233
],
[
3,
11,
7,
5,
-0.020274679690288233
],
[
2,
11,
6,
5,
0.0006703112156065826
],
[
3,
10,
7,
4,
0.0006703112156065826
],
[
3,
10,
6,
5,
-0.020944990905894814
],
[
2,
11,
7,
4,
-0.020944990905894814
],
[
2,
10,
6,
10,
-0.02026736114958106
],
[
3,
11,
7,
11,
-0.02026736114958106
],
[
2,
11,
6,
11,
0.01270909549242854
],
[
3,
10,
7,
10,
0.01270909549242854
],
[
3,
10,
6,
11,
-0.0329764566420096
],
[
2,
11,
7,
10,
-0.0329764566420096
],
[
2,
10,
8,
4,
0.006009390573774694
],
[
3,
11,
9,
5,
0.006009390573774694
],
[
2,
11,
8,
5,
0.0024955893311797103
],
[
3,
10,
9,
4,
0.0024955893311797103
],
[
3,
10,
8,
5,
0.003513801242594984
],
[
2,
11,
9,
4,
0.003513801242594984
],
[
2,
10,
8,
10,
0.002879665532612246
],
[
3,
11,
9,
11,
0.002879665532612246
],
[
2,
11,
8,
11,
-0.012564919792652037
],
[
3,
10,
9,
10,
-0.012564919792652037
],
[
3,
10,
8,
11,
0.015444585325264283
],
[
2,
11,
9,
10,
0.015444585325264283
],
[
2,
10,
10,
0,
-0.011112200962310406
],
[
3,
11,
11,
1,
-0.011112200962310406
],
[
2,
11,
10,
1,
-0.004414337325982066
],
[
3,
10,
11,
0,
-0.004414337325982066
],
[
3,
10,
10,
1,
-0.00669786363632834
],
[
2,
11,
11,
0,
-0.00669786363632834
],
[
2,
10,
10,
2,
-0.17440628129087565
],
[
3,
11,
11,
3,
-0.17440628129087565
],
[
2,
11,
10,
3,
0.023092123234941118
],
[
3,
10,
11,
2,
0.023092123234941118
],
[
3,
10,
10,
3,
-0.19749840452581677
],
[
2,
11,
11,
2,
-0.19749840452581677
],
[
2,
10,
10,
6,
0.02026736114958106
],
[
3,
11,
11,
7,
0.02026736114958106
],
[
2,
11,
10,
7,
0.0329764566420096
],
[
3,
10,
11,
6,
0.0329764566420096
],
[
3,
10,
10,
7,
-0.01270909549242854
],
[
2,
11,
11,
6,
-0.01270909549242854
],
[
2,
10,
10,
8,
-0.002879665532612246
],
[
3,
11,
11,
9,
-0.002879665532612246
],
[
2,
11,
10,
9,
-0.015444585325264283
],
[
3,
10,
11,
8,
-0.015444585325264283
],
[
3,
10,
10,
9,
0.012564919792652037
],
[
2,
11,
11,
8,
0.012564919792652037
],
[
4,
0,
0,
4,
-0.182364356226049
],
[
5,
1,
1,
5,
-0.182364356226049
],
[
4,
1,
0,
5,
0.1512956630278047
],
[
5,
0,
1,
4,
0.1512956630278047
],
[
5,
0,
0,
5,
-0.3336600192538537
],
[
4,
1,
1,
4,
-0.3336600192538537
],
[
4,
0,
0,
10,
-0.02676050930240119
],
[
5,
1,
1,
11,
-0.02676050930240119
],
[
4,
1,
0,
11,
0.06920990189158277
],
[
5,
0,
1,
10,
0.06920990189158277
],
[
5,
0,
0,
11,
-0.09597041119398396
],
[
4,
1,
1,
10,
-0.09597041119398396
],
[
4,
0,
2,
4,
-0.02237690321983221
],
[
5,
1,
3,
5,
-0.02237690321983221
],
[
4,
1,
2,
5,
0.027064080959019902
],
[
5,
0,
3,
4,
0.027064080959019902
],
[
5,
0,
2,
5,
-0.049440984178852114
],
[
4,
1,
3,
4,
-0.049440984178852114
],
[
4,
0,
2,
10,
-0.011146618950802111
],
[
5,
1,
3,
11,
-0.011146618950802111
],
[
4,
1,
2,
11,
0.017001381243944264
],
[
5,
0,
3,
10,
0.017001381243944264
],
[
5,
0,
2,
11,
-0.028148000194746375
],
[
4,
1,
3,
10,
-0.028148000194746375
],
[
4,
0,
4,
0,
0.182364356226049
],
[
5,
1,
5,
1,
0.182364356226049
],
[
4,
1,
4,
1,
0.3336600192538537
],
[
5,
0,
5,
0,
0.3336600192538537
],
[
5,
0,
4,
1,
-0.1512956630278047
],
[
4,
1,
5,
0,
-0.1512956630278047
],
[
4,
0,
4,
2,
0.02237690321983221
],
[
5,
1,
5,
3,
0.02237690321983221
],
[
4,
1,
4,
3,
0.049440984178852114
],
[
5,
0,
5,
2,
0.049440984178852114
],
[
5,
0,
4,
3,
-0.027064080959019902
],
[
4,
1,
5,
2,
-0.027064080959019902
],
[
4,
0,
4,
6,
-0.03644413408076291
],
[
5,
1,
5,
7,
-0.03644413408076291
],
[
4,
1,
4,
7,
0.12762811258039342
],
[
5,
0,
5,
6,
0.12762811258039342
],
[
5,
0,
4,
7,
-0.16407224666115633
],
[
4,
1,
5,
6,
-0.16407224666115633
],
[
4,
0,
4,
8,
-0.021905478080473384
],
[
5,
1,
5,
9,
-0.021905478080473384
],
[
4,
1,
4,
9,
0.00048317921538814767
],
[
5,
0,
5,
8,
0.00048317921538814767
],
[
5,
0,
4,
9,
-0.022388657295861532
],
[
4,
1,
5,
8,
-0.022388657295861532
],
[
4,
0,
6,
4,
0.03644413408076291
],
[
5,
1,
7,
5,
0.03644413408076291
],
[
4,
1,
6,
5,
0.16407224666115633
],
[
5,
0,
7,
4,
0.16407224666115633
],
[
5,
0,
6,
5,
-0.12762811258039342
],
[
4,
1,
7,
4,
-0.12762811258039342
],
[
4,
0,
6,
10,
0.0035887998514905206
],
[
5,
1,
7,
11,
0.0035887998514905206
],
[
4,
1,
6,
11,
0.08655104766160081
],
[
5,
0,
7,
10,
0.08655104766160081
],
[
5,
0,
6,
11,
-0.08296224781011029
],
[
4,
1,
7,
10,
-0.08296224781011029
],
[
4,
0,
8,
4,
0.021905478080473384
],
[
5,
1,
9,
5,
0.021905478080473384
],
[
4,
1,
8,
5,
0.022388657295861532
],
[
5,
0,
9,
4,
0.022388657295861532
],
[
5,
0,
8,
5,
-0.00048317921538814767
],
[
4,
1,
9,
4,
-0.00048317921538814767
],
[
4,
0,
8,
10,
0.004076813702629161
],
[
5,
1,
9,
11,
0.004076813702629161
],
[
4,
1,
8,
11,
0.004367159785708102
],
[
5,
0,
9,
10,
0.004367159785708102
],
[
5,
0,
8,
11,
-0.0002903460830789404
],
[
4,
1,
9,
10,
-0.0002903460830789404
],
[
4,
0,
10,
0,
0.02676050930240119
],
[
5,
1,
11,
1,
0.02676050930240119
],
[
4,
1,
10,
1,
0.09597041119398396
],
[
5,
0,
11,
0,
0.09597041119398396
],
[
5,
0,
10,
1,
-0.06920990189158277
],
[
4,
1,
11,
0,
-0.06920990189158277
],
[
4,
0,
10,
2,
0.011146618950802111
],
[
5,
1,
11,
3,
0.011146618950802111
],
[
4,
1,
10,
3,
0.028148000194746375
],
[
5,
0,
11,
2,
0.028148000194746375
],
[
5,
0,
10,
3,
-0.017001381243944264
],
[
4,
1,
11,
2,
-0.017001381243944264
],
[
4,
0,
10,
6,
-0.0035887998514905206
],
[
5,
1,
11,
7,
-0.0035887998514905206
],
[
4,
1,
10,
7,
0.08296224781011029
],
[
5,
0,
11,
6,
0.08296224781011029
],
[
5,
0,
10,
7,
-0.08655104766160081
],
[
4,
1,
11,
6,
-0.08655104766160081
],
[
4,
0,
10,
8,
-0.004076813702629161
],
[
5,
1,
11,
9,
-0.004076813702629161
],
[
4,
1,
10,
9,
0.0002903460830789404
],
[
5,
0,
11,
8,
0.0002903460830789404
],
[
5,
0,
10,
9,
-0.004367159785708102
],
[
4,
1,
11,
8,
-0.004367159785708102
],
[
4,
2,
0,
4,
-0.022376903219831854
],
[
5,
3,
1,
5,
-0.022376903219831854
],
[
4,
3,
0,
5,
0.027064080959020156
],
[
5,
2,
1,
4,
0.027064080959020156
],
[
5,
2,
0,
5,
-0.04944098417885201
],
[
4,
3,
1,
4,
-0.04944098417885201
],
[
4,
2,
0,
10,
0.0029359261583283627
],
[
5,
3,
1,
11,
0.0029359261583283627
],
[
4,
3,
0,
11,
0.03108392635307467
],
[
5,
2,
1,
10,
0.03108392635307467
],
[
5,
2,
0,
11,
-0.02814800019474631
],
[
4,
3,
1,
10,
-0.02814800019474631
],
[
4,
2,
2,
4,
-0.22080704294618247
],
[
5,
3,
3,
5,
-0.22080704294618247
],
[
4,
3,
2,
5,
0.008953336005759892
],
[
5,
2,
3,
4,
0.008953336005759892
],
[
5,
2,
2,
5,
-0.22976037895194237
],
[
4,
3,
3,
4,
-0.22976037895194237
],
[
4,
2,
2,
10,
-0.031627028135688386
],
[
5,
3,
3,
11,
-0.031627028135688386
],
[
4,
3,
2,
11,
0.000851237542750552
],
[
5,
2,
3,
10,
0.000851237542750552
],
[
5,
2,
2,
11,
-0.032478265678438936
],
[
4,
3,
3,
10,
-0.032478265678438936
],
[
4,
2,
4,
0,
0.022376903219831854
],
[
5,
3,
5,
1,
0.022376903219831854
],
[
4,
3,
4,
1,
0.04944098417885201
],
[
5,
2,
5,
0,
0.04944098417885201
],
[
5,
2,
4,
1,
-0.027064080959020156
],
[
4,
3,
5,
0,
-0.027064080959020156
],
[
4,
2,
4,
2,
0.22080704294618247
],
[
5,
3,
5,
3,
0.22080704294618247
],
[
4,
3,
4,
3,
0.22976037895194237
],
[
5,
2,
5,
2,
0.22976037895194237
],
[
5,
2,
4,
3,
-0.008953336005759892
],
[
4,
3,
5,
2,
-0.008953336005759892
],
[
4,
2,
4,
6,
-0.03399418382110478
],
[
5,
3,
5,
7,
-0.03399418382110478
],
[
4,
3,
4,
7,
-0.002870873299771145
],
[
5,
2,
5,
6,
-0.002870873299771145
],
[
5,
2,
4,
7,
-0.031123310521333637
],
[
4,
3,
5,
6,
-0.031123310521333637
],
[
4,
2,
4,
8,
-0.014124497915263271
],
[
5,
3,
5,
9,
-0.014124497915263271
],
[
4,
3,
4,
9,
-0.007699470298831899
],
[
5,
2,
5,
8,
-0.007699470298831899
],
[
5,
2,
4,
9,
-0.006425027616431372
],
[
4,
3,
5,
8,
-0.006425027616431372
],
[
4,
2,
6,
4,
0.03399418382110478
],
[
5,
3,
7,
5,
0.03399418382110478
],
[
4,
3,
6,
5,
0.031123310521333637
],
[
5,
2,
7,
4,
0.031123310521333637
],
[
5,
2,
6,
5,
0.002870873299771145
],
[
4,
3,
7,
4,
0.002870873299771145
],
[
4,
2,
6,
10,
0.026015054970799235
],
[
5,
3,
7,
11,
0.026015054970799235
],
[
4,
3,
6,
11,
0.026685366186405886
],
[
5,
2,
7,
10,
0.026685366186405886
],
[
5,
2,
6,
11,
-0.0006703112156066515
],
[
4,
3,
7,
10,
-0.0006703112156066515
],
[
4,
2,
8,
4,
0.014124497915263271
],
[
5,
3,
9,
5,
0.014124497915263271
],
[
4,
3,
8,
5,
0.006425027616431372
],
[
5,
2,
9,
4,
0.006425027616431372
],
[
5,
2,
8,
5,
0.007699470298831899
],
[
4,
3,
9,
4,
0.007699470298831899
],
[
4,
2,
8,
10,
0.004814032290419797
],
[
5,
3,
9,
11,
0.004814032290419797
],
[
4,
3,
8,
11,
0.007309621621599221
],
[
5,
2,
9,
10,
0.007309621621599221
],
[
5,
2,
8,
11,
-0.0024955893311794245
],
[
4,
3,
9,
10,
-0.0024955893311794245
],
[
4,
2,
10,
0,
-0.0029359261583283627
],
[
5,
3,
11,
1,
-0.0029359261583283627
],
[
4,
3,
10,
1,
0.02814800019474631
],
[
5,
2,
11,
0,
0.02814800019474631
],
[
5,
2,
10,
1,
-0.03108392635307467
],
[
4,
3,
11,
0,
-0.03108392635307467
],
[
4,
2,
10,
2,
0.031627028135688386
],
[
5,
3,
11,
3,
0.031627028135688386
],
[
4,
3,
10,
3,
0.032478265678438936
],
[
5,
2,
11,
2,
0.032478265678438936
],
[
5,
2,
10,
3,
-0.000851237542750552
],
[
4,
3,
11,
2,
-0.000851237542750552
],
[
4,
2,
10,
6,
-0.026015054970799235
],
[
5,
3,
11,
7,
-0.026015054970799235
],
[
4,
3,
10,
7,
0.0006703112156066515
],
[
5,
2,
11,
6,
0.0006703112156066515
],
[
5,
2,
10,
7,
-0.026685366186405886
],
[
4,
3,
11,
6,
-0.026685366186405886
],
[
4,
2,
10,
8,
-0.004814032290419797
],
[
5,
3,
11,
9,
-0.004814032290419797
],
[
4,
3,
10,
9,
0.0024955893311794245
],
[
5,
2,
11,
8,
0.0024955893311794245
],
[
5,
2,
10,
9,
-0.007309621621599221
],
[
4,
3,
11,
8,
-0.007309621621599221
],
[
4,
5,
0,
1,
0.15129566302780495
],
[
5,
4,
1,
0,
0.15129566302780495
],
[
5,
4,
0,
1,
-0.15129566302780495
],
[
4,
5,
1,
0,
-0.15129566302780495
],
[
4,
5,
0,
3,
0.02706408095902007
],
[
5,
4,
1,
2,
0.02706408095902007
],
[
5,
4,
0,
3,
-0.02706408095901998
],
[
4,
5,
1,
2,
-0.02706408095901998
],
[
4,
5,
0,
7,
0.16407224666115636
],
[
5,
4,
1,
6,
0.16407224666115636
],
[
5,
4,
0,
7,
-0.16407224666115616
],
[
4,
5,
1,
6,
-0.16407224666115616
],
[
4,
5,
0,
9,
0.022388657295861553
],
[
5,
4,
1,
8,
0.022388657295861553
],
[
5,
4,
0,
9,
-0.022388657295861546
],
[
4,
5,
1,
8,
-0.022388657295861546
],
[
4,
5,
2,
1,
0.02706408095901998
],
[
5,
4,
3,
0,
0.02706408095901998
],
[
5,
4,
2,
1,
-0.02706408095902007
],
[
4,
5,
3,
0,
-0.02706408095902007
],
[
4,
5,
2,
3,
0.008953336005759883
],
[
5,
4,
3,
2,
0.008953336005759883
],
[
5,
4,
2,
3,
-0.008953336005759883
],
[
4,
5,
3,
2,
-0.008953336005759883
],
[
4,
5,
2,
7,
0.03112331052133338
],
[
5,
4,
3,
6,
0.03112331052133338
],
[
5,
4,
2,
7,
-0.03112331052133348
],
[
4,
5,
3,
6,
-0.03112331052133348
],
[
4,
5,
2,
9,
0.006425027616431425
],
[
5,
4,
3,
8,
0.006425027616431425
],
[
5,
4,
2,
9,
-0.006425027616431401
],
[
4,
5,
3,
8,
-0.006425027616431401
],
[
4,
5,
4,
5,
0.39349752525777204
],
[
5,
4,
5,
4,
0.39349752525777204
],
[
5,
4,
4,
5,
-0.39349752525777204
],
[
4,
5,
5,
4,
-0.39349752525777204
],
[
4,
5,
4,
11,
0.13831970235123767
],
[
5,
4,
5,
10,
0.13831970235123767
],
[
5,
4,
4,
11,
-0.13831970235123767
],
[
4,
5,
5,
10,
-0.13831970235123767
],
[
4,
5,
6,
1,
0.16407224666115616
],
[
5,
4,
7,
0,
0.16407224666115616
],
[
5,
4,
6,
1,
-0.16407224666115636
],
[
4,
5,
7,
0,
-0.16407224666115636
],
[
4,
5,
6,
3,
0.03112331052133348
],
[
5,
4,
7,
2,
0.03112331052133348
],
[
5,
4,
6,
3,
-0.03112331052133338
],
[
4,
5,
7,
2,
-0.03112331052133338
],
[
4,
5,
6,
7,
0.1867136755188601
],
[
5,
4,
7,
6,
0.1867136755188601
],
[
5,
4,
6,
7,
-0.1867136755188601
],
[
4,
5,
7,
6,
-0.1867136755188601
],
[
4,
5,
6,
9,
0.023445957293636348
],
[
5,
4,
7,
8,
0.023445957293636348
],
[
5,
4,
6,
9,
-0.023445957293636056
],
[
4,
5,
7,
8,
-0.023445957293636056
],
[
4,
5,
8,
1,
0.022388657295861546
],
[
5,
4,
9,
0,
0.022388657295861546
],
[
5,
4,
8,
1,
-0.022388657295861553
],
[
4,
5,
9,
0,
-0.022388657295861553
],
[
4,
5,
8,
3,
0.006425027616431401
],
[
5,
4,
9,
2,
0.006425027616431401
],
[
5,
4,
8,
3,
-0.006425027616431425
],
[
4,
5,
9,
2,
-0.006425027616431425
],
[
4,
5,
8,
7,
0.023445957293636056
],
[
5,
4,
9,
6,
0.023445957293636056
],
[
5,
4,
8,
7,
-0.023445957293636348
],
[
4,
5,
9,
6,
-0.023445957293636348
],
[
4,
5,
8,
9,
0.011546828475213487
],
[
5,
4,
9,
8,
0.011546828475213487
],
[
5,
4,
8,
9,
-0.011546828475213487
],
[
4,
5,
9,
8,
-0.011546828475213487
],
[
4,
5,
10,
5,
0.13831970235123767
],
[
5,
4,
11,
4,
0.13831970235123767
],
[
5,
4,
10,
5,
-0.13831970235123767
],
[
4,
5,
11,
4,
-0.13831970235123767
],
[
4,
5,
10,
11,
0.08446432150544061
],
[
5,
4,
11,
10,
0.08446432150544061
],
[
5,
4,
10,
11,
-0.08446432150544061
],
[
4,
5,
11,
10,
-0.08446432150544061
],
[
4,
6,
0,
4,
0.03644413408076275
],
[
5,
7,
1,
5,
0.03644413408076275
],
[
4,
7,
0,
5,
0.16407224666115616
],
[
5,
6,
1,
4,
0.16407224666115616
],
[
5,
6,
0,
5,
-0.12762811258039342
],
[
4,
7,
1,
4,
-0.12762811258039342
],
[
4,
6,
0,
10,
0.040088915718424586
],
[
5,
7,
1,
11,
0.040088915718424586
],
[
4,
7,
0,
11,
0.12305116352853482
],
[
5,
6,
1,
10,
0.12305116352853482
],
[
5,
6,
0,
11,
-0.08296224781011023
],
[
4,
7,
1,
10,
-0.08296224781011023
],
[
4,
6,
2,
4,
0.03399418382110451
],
[
5,
7,
3,
5,
0.03399418382110451
],
[
4,
7,
2,
5,
0.031123310521333377
],
[
5,
6,
3,
4,
0.031123310521333377
],
[
5,
6,
2,
5,
0.0028708732997711306
],
[
4,
7,
3,
4,
0.0028708732997711306
],
[
4,
6,
2,
10,
0.020274679690288122
],
[
5,
7,
3,
11,
0.020274679690288122
],
[
4,
7,
2,
11,
0.020944990905894672
],
[
5,
6,
3,
10,
0.020944990905894672
],
[
5,
6,
2,
11,
-0.0006703112156065499
],
[
4,
7,
3,
10,
-0.0006703112156065499
],
[
4,
6,
4,
0,
-0.03644413408076275
],
[
5,
7,
5,
1,
-0.03644413408076275
],
[
4,
7,
4,
1,
0.12762811258039342
],
[
5,
6,
5,
0,
0.12762811258039342
],
[
5,
6,
4,
1,
-0.16407224666115616
],
[
4,
7,
5,
0,
-0.16407224666115616
],
[
4,
6,
4,
2,
-0.03399418382110451
],
[
5,
7,
5,
3,
-0.03399418382110451
],
[
4,
7,
4,
3,
-0.0028708732997711306
],
[
5,
6,
5,
2,
-0.0028708732997711306
],
[
5,
6,
4,
3,
-0.031123310521333377
],
[
4,
7,
5,
2,
-0.031123310521333377
],
[
4,
6,
4,
6,
0.19396118322124395
],
[
5,
7,
5,
7,
0.19396118322124395
],
[
4,
7,
4,
7,
0.3806748587401037
],
[
5,
6,
5,
6,
0.3806748587401037
],
[
5,
6,
4,
7,
-0.18671367551885976
],
[
4,
7,
5,
6,
-0.18671367551885976
],
[
4,
6,
4,
8,
-0.005617922733716654
],
[
5,
7,
5,
9,
-0.005617922733716654
],
[
4,
7,
4,
9,
0.017828034559919454
],
[
5,
6,
5,
8,
0.017828034559919454
],
[
5,
6,
4,
9,
-0.02344595729363611
],
[
4,
7,
5,
8,
-0.02344595729363611
],
[
4,
6,
6,
4,
-0.19396118322124395
],
[
5,
7,
7,
5,
-0.19396118322124395
],
[
4,
7,
6,
5,
0.18671367551885976
],
[
5,
6,
7,
4,
0.18671367551885976
],
[
5,
6,
6,
5,
-0.3806748587401037
],
[
4,
7,
7,
4,
-0.3806748587401037
],
[
4,
6,
6,
10,
0.006085139208595242
],
[
5,
7,
7,
11,
0.006085139208595242
],
[
4,
7,
6,
11,
0.13374607160351187
],
[
5,
6,
7,
10,
0.13374607160351187
],
[
5,
6,
6,
11,
-0.12766093239491663
],
[
4,
7,
7,
10,
-0.12766093239491663
],
[
4,
6,
8,
4,
0.005617922733716654
],
[
5,
7,
9,
5,
0.005617922733716654
],
[
4,
7,
8,
5,
0.02344595729363611
],
[
5,
6,
9,
4,
0.02344595729363611
],
[
5,
6,
8,
5,
-0.017828034559919454
],
[
4,
7,
9,
4,
-0.017828034559919454
],
[
4,
6,
8,
10,
0.012490382400525092
],
[
5,
7,
9,
11,
0.012490382400525092
],
[
4,
7,
8,
11,
0.021552558851474026
],
[
5,
6,
9,
10,
0.021552558851474026
],
[
5,
6,
8,
11,
-0.009062176450948934
],
[
4,
7,
9,
10,
-0.009062176450948934
],
[
4,
6,
10,
0,
-0.040088915718424586
],
[
5,
7,
11,
1,
-0.040088915718424586
],
[
4,
7,
10,
1,
0.08296224781011023
],
[
5,
6,
11,
0,
0.08296224781011023
],
[
5,
6,
10,
1,
-0.12305116352853482
],
[
4,
7,
11,
0,
-0.12305116352853482
],
[
4,
6,
10,
2,
-0.020274679690288122
],
[
5,
7,
11,
3,
-0.020274679690288122
],
[
4,
7,
10,
3,
0.0006703112156065499
],
[
5,
6,
11,
2,
0.0006703112156065499
],
[
5,
6,
10,
3,
-0.020944990905894672
],
[
4,
7,
11,
2,
-0.020944990905894672
],
[
4,
6,
10,
6,
-0.006085139208595242
],
[
5,
7,
11,
7,
-0.006085139208595242
],
[
4,
7,
10,
7,
0.12766093239491663
],
[
5,
6,
11,
6,
0.12766093239491663
],
[
5,
6,
10,
7,
-0.13374607160351187
],
[
4,
7,
11,
6,
-0.13374607160351187
],
[
4,
6,
10,
8,
-0.012490382400525092
],
[
5,
7,
11,
9,
-0.012490382400525092
],
[
4,
7,
10,
9,
0.009062176450948934
],
[
5,
6,
11,
8,
0.009062176450948934
],
[
5,
6,
10,
9,
-0.021552558851474026
],
[
4,
7,
11,
8,
-0.021552558851474026
],
[
4,
8,
0,
4,
0.021905478080473436
],
[
5,
9,
1,
5,
0.021905478080473436
],
[
4,
9,
0,
5,
0.02238865729586169
],
[
5,
8,
1,
4,
0.02238865729586169
],
[
5,
8,
0,
5,
-0.00048317921538825126
],
[
4,
9,
1,
4,
-0.00048317921538825126
],
[
4,
8,
0,
10,
-0.018433109241773486
],
[
5,
9,
1,
11,
-0.018433109241773486
],
[
4,
9,
0,
11,
-0.018142763158694664
],
[
5,
8,
1,
10,
-0.018142763158694664
],
[
5,
8,
0,
11,
-0.0002903460830788216
],
[
4,
9,
1,
10,
-0.0002903460830788216
],
[
4,
8,
2,
4,
0.014124497915263918
],
[
5,
9,
3,
5,
0.014124497915263918
],
[
4,
9,
2,
5,
0.006425027616431688
],
[
5,
8,
3,
4,
0.006425027616431688
],
[
5,
8,
2,
5,
0.007699470298832231
],
[
4,
9,
3,
4,
0.007699470298832231
],
[
4,
8,
2,
10,
-0.006009390573774425
],
[
5,
9,
3,
11,
-0.006009390573774425
],
[
4,
9,
2,
11,
-0.003513801242595298
],
[
5,
8,
3,
10,
-0.003513801242595298
],
[
5,
8,
2,
11,
-0.0024955893311791274
],
[
4,
9,
3,
10,
-0.0024955893311791274
],
[
4,
8,
4,
0,
-0.021905478080473436
],
[
5,
9,
5,
1,
-0.021905478080473436
],
[
4,
9,
4,
1,
0.00048317921538825126
],
[
5,
8,
5,
0,
0.00048317921538825126
],
[
5,
8,
4,
1,
-0.02238865729586169
],
[
4,
9,
5,
0,
-0.02238865729586169
],
[
4,
8,
4,
2,
-0.014124497915263918
],
[
5,
9,
5,
3,
-0.014124497915263918
],
[
4,
9,
4,
3,
-0.007699470298832231
],
[
5,
8,
5,
2,
-0.007699470298832231
],
[
5,
8,
4,
3,
-0.006425027616431688
],
[
4,
9,
5,
2,
-0.006425027616431688
],
[
4,
8,
4,
6,
-0.00561792273371679
],
[
5,
9,
5,
7,
-0.00561792273371679
],
[
4,
9,
4,
7,
0.017828034559919416
],
[
5,
8,
5,
6,
0.017828034559919416
],
[
5,
8,
4,
7,
-0.023445957293636206
],
[
4,
9,
5,
6,
-0.023445957293636206
],
[
4,
8,
4,
8,
0.2025201320379913
],
[
5,
9,
5,
9,
0.2025201320379913
],
[
4,
9,
4,
9,
0.2140669605132048
],
[
5,
8,
5,
8,
0.2140669605132048
],
[
5,
8,
4,
9,
-0.011546828475213515
],
[
4,
9,
5,
8,
-0.011546828475213515
],
[
4,
8,
6,
4,
0.00561792273371679
],
[
5,
9,
7,
5,
0.00561792273371679
],
[
4,
9,
6,
5,
0.023445957293636206
],
[
5,
8,
7,
4,
0.023445957293636206
],
[
5,
8,
6,
5,
-0.017828034559919416
],
[
4,
9,
7,
4,
-0.017828034559919416
],
[
4,
8,
6,
10,
-0.024480679581904263
],
[
5,
9,
7,
11,
-0.024480679581904263
],
[
4,
9,
6,
11,
-0.015418503130955124
],
[
5,
8,
7,
10,
-0.015418503130955124
],
[
5,
8,
6,
11,
-0.009062176450949139
],
[
4,
9,
7,
10,
-0.009062176450949139
],
[
4,
8,
8,
4,
-0.2025201320379913
],
[
5,
9,
9,
5,
-0.2025201320379913
],
[
4,
9,
8,
5,
0.011546828475213515
],
[
5,
8,
9,
4,
0.011546828475213515
],
[
5,
8,
8,
5,
-0.2140669605132048
],
[
4,
9,
9,
4,
-0.2140669605132048
],
[
4,
8,
8,
10,
-0.04166138528361768
],
[
5,
9,
9,
11,
-0.04166138528361768
],
[
4,
9,
8,
11,
-0.014601297792487079
],
[
5,
8,
9,
10,
-0.014601297792487079
],
[
5,
8,
8,
11,
-0.027060087491130598
],
[
4,
9,
9,
10,
-0.027060087491130598
],
[
4,
8,
10,
0,
0.018433109241773486
],
[
5,
9,
11,
1,
0.018433109241773486
],
[
4,
9,
10,
1,
0.0002903460830788216
],
[
5,
8,
11,
0,
0.0002903460830788216
],
[
5,
8,
10,
1,
0.018142763158694664
],
[
4,
9,
11,
0,
0.018142763158694664
],
[
4,
8,
10,
2,
0.006009390573774425
],
[
5,
9,
11,
3,
0.006009390573774425
],
[
4,
9,
10,
3,
0.0024955893311791274
],
[
5,
8,
11,
2,
0.0024955893311791274
],
[
5,
8,
10,
3,
0.003513801242595298
],
[
4,
9,
11,
2,
0.003513801242595298
],
[
4,
8,
10,
6,
0.024480679581904263
],
[
5,
9,
11,
7,
0.024480679581904263
],
[
4,
9,
10,
7,
0.009062176450949139
],
[
5,
8,
11,
6,
0.009062176450949139
],
[
5,
8,
10,
7,
0.015418503130955124
],
[
4,
9,
11,
6,
0.015418503130955124
],
[
4,
8,
10,
8,
0.04166138528361768
],
[
5,
9,
11,
9,
0.04166138528361768
],
[
4,
9,
10,
9,
0.027060087491130598
],
[
5,
8,
11,
8,
0.027060087491130598
],
[
5,
8,
10,
9,
0.014601297792487079
],
[
4,
9,
11,
8,
0.014601297792487079
],
[
4,
11,
0,
1,
0.06920990189158269
],
[
5,
10,
1,
0,
0.06920990189158269
],
[
5,
10,
0,
1,
-0.06920990189158269
],
[
4,
11,
1,
0,
-0.06920990189158269
],
[
4,
10,
0,
2,
0.014082545109130568
],
[
5,
11,
1,
3,
0.014082545109130568
],
[
4,
11,
0,
3,
0.031083926353074786
],
[
5,
10,
1,
2,
0.031083926353074786
],
[
5,
10,
0,
3,
-0.01700138124394422
],
[
4,
11,
1,
2,
-0.01700138124394422
],
[
4,
10,
0,
6,
0.03650011586693429
],
[
5,
11,
1,
7,
0.03650011586693429
],
[
4,
11,
0,
7,
0.12305116352853485
],
[
5,
10,
1,
6,
0.12305116352853485
],
[
5,
10,
0,
7,
-0.08655104766160056
],
[
4,
11,
1,
6,
-0.08655104766160056
],
[
4,
10,
0,
8,
-0.02250992294440262
],
[
5,
11,
1,
9,
-0.02250992294440262
],
[
4,
11,
0,
9,
-0.018142763158694508
],
[
5,
10,
1,
8,
-0.018142763158694508
],
[
5,
10,
0,
9,
-0.004367159785708112
],
[
4,
11,
1,
8,
-0.004367159785708112
],
[
4,
10,
2,
0,
-0.014082545109130568
],
[
5,
11,
3,
1,
-0.014082545109130568
],
[
4,
11,
2,
1,
0.01700138124394422
],
[
5,
10,
3,
0,
0.01700138124394422
],
[
5,
10,
2,
1,
-0.031083926353074786
],
[
4,
11,
3,
0,
-0.031083926353074786
],
[
4,
11,
2,
3,
0.0008512375427505195
],
[
5,
10,
3,
2,
0.0008512375427505195
],
[
5,
10,
2,
3,
-0.0008512375427505195
],
[
4,
11,
3,
2,
-0.0008512375427505195
],
[
4,
10,
2,
6,
-0.005740375280511415
],
[
5,
11,
3,
7,
-0.005740375280511415
],
[
4,
11,
2,
7,
0.02094499090589472
],
[
5,
10,
3,
6,
0.02094499090589472
],
[
5,
10,
2,
7,
-0.026685366186406136
],
[
4,
11,
3,
6,
-0.026685366186406136
],
[
4,
10,
2,
8,
-0.010823422864194179
],
[
5,
11,
3,
9,
-0.010823422864194179
],
[
4,
11,
2,
9,
-0.003513801242594998
],
[
5,
10,
3,
8,
-0.003513801242594998
],
[
5,
10,
2,
9,
-0.0073096216215991815
],
[
4,
11,
3,
8,
-0.0073096216215991815
],
[
4,
11,
4,
5,
0.13831970235123778
],
[
5,
10,
5,
4,
0.13831970235123778
],
[
5,
10,
4,
5,
-0.13831970235123778
],
[
4,
11,
5,
4,
-0.13831970235123778
],
[
4,
10,
4,
10,
0.183941470729041
],
[
5,
11,
5,
11,
0.183941470729041
],
[
4,
11,
4,
11,
0.26840579223448163
],
[
5,
10,
5,
10,
0.26840579223448163
],
[
5,
10,
4,
11,
-0.08446432150544063
],
[
4,
11,
5,
10,
-0.08446432150544063
],
[
4,
10,
6,
0,
-0.03650011586693429
],
[
5,
11,
7,
1,
-0.03650011586693429
],
[
4,
11,
6,
1,
0.08655104766160056
],
[
5,
10,
7,
0,
0.08655104766160056
],
[
5,
10,
6,
1,
-0.12305116352853485
],
[
4,
11,
7,
0,
-0.12305116352853485
],
[
4,
10,
6,
2,
0.005740375280511415
],
[
5,
11,
7,
3,
0.005740375280511415
],
[
4,
11,
6,
3,
0.026685366186406136
],
[
5,
10,
7,
2,
0.026685366186406136
],
[
5,
10,
6,
3,
-0.02094499090589472
],
[
4,
11,
7,
2,
-0.02094499090589472
],
[
4,
11,
6,
7,
0.1337460716035116
],
[
5,
10,
7,
6,
0.1337460716035116
],
[
5,
10,
6,
7,
-0.1337460716035116
],
[
4,
11,
7,
6,
-0.1337460716035116
],
[
4,
10,
6,
8,
-0.036971061982429325
],
[
5,
11,
7,
9,
-0.036971061982429325
],
[
4,
11,
6,
9,
-0.015418503130955283
],
[
5,
10,
7,
8,
-0.015418503130955283
],
[
5,
10,
6,
9,
-0.02155255885147404
],
[
4,
11,
7,
8,
-0.02155255885147404
],
[
4,
10,
8,
0,
0.02250992294440262
],
[
5,
11,
9,
1,
0.02250992294440262
],
[
4,
11,
8,
1,
0.004367159785708112
],
[
5,
10,
9,
0,
0.004367159785708112
],
[
5,
10,
8,
1,
0.018142763158694508
],
[
4,
11,
9,
0,
0.018142763158694508
],
[
4,
10,
8,
2,
0.010823422864194179
],
[
5,
11,
9,
3,
0.010823422864194179
],
[
4,
11,
8,
3,
0.0073096216215991815
],
[
5,
10,
9,
2,
0.0073096216215991815
],
[
5,
10,
8,
3,
0.003513801242594998
],
[
4,
11,
9,
2,
0.003513801242594998
],
[
4,
10,
8,
6,
0.036971061982429325
],
[
5,
11,
9,
7,
0.036971061982429325
],
[
4,
11,
8,
7,
0.02155255885147404
],
[
5,
10,
9,
6,
0.02155255885147404
],
[
5,
10,
8,
7,
0.015418503130955283
],
[
4,
11,
9,
6,
0.015418503130955283
],
[
4,
11,
8,
9,
-0.014601297792487119
],
[
5,
10,
9,
8,
-0.014601297792487119
],
[
5,
10,
8,
9,
0.014601297792487119
],
[
4,
11,
9,
8,
0.014601297792487119
],
[
4,
10,
10,
4,
-0.183941470729041
],
[
5,
11,
11,
5,
-0.183941470729041
],
[
4,
11,
10,
5,
0.08446432150544063
],
[
5,
10,
11,
4,
0.08446432150544063
],
[
5,
10,
10,
5,
-0.26840579223448163
],
[
4,
11,
11,
4,
-0.26840579223448163
],
[
4,
11,
10,
11,
0.06675671183235615
],
[
5,
10,
11,
10,
0.06675671183235615
],
[
5,
10,
10,
11,
-0.06675671183235615
],
[
4,
11,
11,
10,
-0.06675671183235615
],
[
6,
1,
0,
1,
0.06024573254070826
],
[
7,
0,
1,
0,
0.06024573254070826
],
[
7,
0,
0,
1,
-0.06024573254070826
],
[
6,
1,
1,
0,
-0.06024573254070826
],
[
6,
0,
0,
2,
0.02225919981861958
],
[
7,
1,
1,
3,
0.02225919981861958
],
[
6,
1,
0,
3,
0.0028599945562535647
],
[
7,
0,
1,
2,
0.0028599945562535647
],
[
7,
0,
0,
3,
0.019399205262366014
],
[
6,
1,
1,
2,
0.019399205262366014
],
[
6,
0,
0,
6,
-0.24059089615766213
],
[
7,
1,
1,
7,
-0.24059089615766213
],
[
6,
1,
0,
7,
0.10855623893550306
],
[
7,
0,
1,
6,
0.10855623893550306
],
[
7,
0,
0,
7,
-0.3491471350931652
],
[
6,
1,
1,
6,
-0.3491471350931652
],
[
6,
0,
0,
8,
-0.011838026102238077
],
[
7,
1,
1,
9,
-0.011838026102238077
],
[
6,
1,
0,
9,
0.015103703163334856
],
[
7,
0,
1,
8,
0.015103703163334856
],
[
7,
0,
0,
9,
-0.026941729265572933
],
[
6,
1,
1,
8,
-0.026941729265572933
],
[
6,
0,
2,
0,
-0.02225919981861958
],
[
7,
1,
3,
1,
-0.02225919981861958
],
[
6,
1,
2,
1,
-0.019399205262366014
],
[
7,
0,
3,
0,
-0.019399205262366014
],
[
7,
0,
2,
1,
-0.0028599945562535647
],
[
6,
1,
3,
0,
-0.0028599945562535647
],
[
6,
1,
2,
3,
-0.06780996543817616
],
[
7,
0,
3,
2,
-0.06780996543817616
],
[
7,
0,
2,
3,
0.06780996543817616
],
[
6,
1,
3,
2,
0.06780996543817616
],
[
6,
0,
2,
6,
-0.041572137455895886
],
[
7,
1,
3,
7,
-0.041572137455895886
],
[
6,
1,
2,
7,
0.026621865866751124
],
[
7,
0,
3,
6,
0.026621865866751124
],
[
7,
0,
2,
7,
-0.06819400332264701
],
[
6,
1,
3,
6,
-0.06819400332264701
],
[
6,
0,
2,
8,
-0.009736420649091568
],
[
7,
1,
3,
9,
-0.009736420649091568
],
[
6,
1,
2,
9,
0.04049824097657405
],
[
7,
0,
3,
8,
0.04049824097657405
],
[
7,
0,
2,
9,
-0.050234661625665616
],
[
6,
1,
3,
8,
-0.050234661625665616
],
[
6,
1,
4,
5,
0.16407224666115638
],
[
7,
0,
5,
4,
0.16407224666115638
],
[
7,
0,
4,
5,
-0.16407224666115638
],
[
6,
1,
5,
4,
-0.16407224666115638
],
[
6,
0,
4,
10,
-0.03650011586693411
],
[
7,
1,
5,
11,
-0.03650011586693411
],
[
6,
1,
4,
11,
0.08655104766160081
],
[
7,
0,
5,
10,
0.08655104766160081
],
[
7,
0,
4,
11,
-0.12305116352853492
],
[
6,
1,
5,
10,
-0.12305116352853492
],
[
6,
0,
6,
0,
0.24059089615766213
],
[
7,
1,
7,
1,
0.24059089615766213
],
[
6,
1,
6,
1,
0.3491471350931652
],
[
7,
0,
7,
0,
0.3491471350931652
],
[
7,
0,
6,
1,
-0.10855623893550306
],
[
6,
1,
7,
0,
-0.10855623893550306
],
[
6,
0,
6,
2,
0.041572137455895886
],
[
7,
1,
7,
3,
0.041572137455895886
],
[
6,
1,
6,
3,
0.06819400332264701
],
[
7,
0,
7,
2,
0.06819400332264701
],
[
7,
0,
6,
3,
-0.026621865866751124
],
[
6,
1,
7,
2,
-0.026621865866751124
],
[
6,
1,
6,
7,
0.09201786086724346
],
[
7,
0,
7,
6,
0.09201786086724346
],
[
7,
0,
6,
7,
-0.09201786086724346
],
[
6,
1,
7,
6,
-0.09201786086724346
],
[
6,
0,
6,
8,
-0.003248102042419496
],
[
7,
1,
7,
9,
-0.003248102042419496
],
[
6,
1,
6,
9,
-0.015365763745549472
],
[
7,
0,
7,
8,
-0.015365763745549472
],
[
7,
0,
6,
9,
0.012117661703129976
],
[
6,
1,
7,
8,
0.012117661703129976
],
[
6,
0,
8,
0,
0.011838026102238077
],
[
7,
1,
9,
1,
0.011838026102238077
],
[
6,
1,
8,
1,
0.026941729265572933
],
[
7,
0,
9,
0,
0.026941729265572933
],
[
7,
0,
8,
1,
-0.015103703163334856
],
[
6,
1,
9,
0,
-0.015103703163334856
],
[
6,
0,
8,
2,
0.009736420649091568
],
[
7,
1,
9,
3,
0.009736420649091568
],
[
6,
1,
8,
3,
0.050234661625665616
],
[
7,
0,
9,
2,
0.050234661625665616
],
[
7,
0,
8,
3,
-0.04049824097657405
],
[
6,
1,
9,
2,
-0.04049824097657405
],
[
6,
0,
8,
6,
0.003248102042419496
],
[
7,
1,
9,
7,
0.003248102042419496
],
[
6,
1,
8,
7,
-0.012117661703129976
],
[
7,
0,
9,
6,
-0.012117661703129976
],
[
7,
0,
8,
7,
0.015365763745549472
],
[
6,
1,
9,
6,
0.015365763745549472
],
[
6,
1,
8,
9,
-0.03234514357184526
],
[
7,
0,
9,
8,
-0.03234514357184526
],
[
7,
0,
8,
9,
0.03234514357184526
],
[
6,
1,
9,
8,
0.03234514357184526
],
[
6,
0,
10,
4,
0.03650011586693411
],
[
7,
1,
11,
5,
0.03650011586693411
],
[
6,
1,
10,
5,
0.12305116352853492
],
[
7,
0,
11,
4,
0.12305116352853492
],
[
7,
0,
10,
5,
-0.08655104766160081
],
[
6,
1,
11,
4,
-0.08655104766160081
],
[
6,
1,
10,
11,
0.049158007390657815
],
[
7,
0,
11,
10,
0.049158007390657815
],
[
7,
0,
10,
11,
-0.049158007390657815
],
[
6,
1,
11,
10,
-0.049158007390657815
],
[
6,
3,
0,
1,
0.0028599945562535222
],
[
7,
2,
1,
0,
0.0028599945562535222
],
[
7,
2,
0,
1,
-0.0028599945562535222
],
[
6,
3,
1,
0,
-0.0028599945562535222
],
[
6,
2,
0,
2,
0.04291287305356126
],
[
7,
3,
1,
3,
0.04291287305356126
],
[
6,
3,
0,
3,
-0.02489709238461496
],
[
7,
2,
1,
2,
-0.02489709238461496
],
[
7,
2,
0,
3,
0.06780996543817622
],
[
6,
3,
1,
2,
0.06780996543817622
],
[
6,
2,
0,
6,
-0.04157213745589563
],
[
7,
3,
1,
7,
-0.04157213745589563
],
[
6,
3,
0,
7,
0.026621865866751186
],
[
7,
2,
1,
6,
0.026621865866751186
],
[
7,
2,
0,
7,
-0.06819400332264682
],
[
6,
3,
1,
6,
-0.06819400332264682
],
[
6,
2,
0,
8,
-0.01424084400576478
],
[
7,
3,
1,
9,
-0.01424084400576478
],
[
6,
3,
0,
9,
0.03599381761990079
],
[
7,
2,
1,
8,
0.03599381761990079
],
[
7,
2,
0,
9,
-0.05023466162566557
],
[
6,
3,
1,
8,
-0.05023466162566557
],
[
6,
2,
2,
0,
-0.04291287305356126
],
[
7,
3,
3,
1,
-0.04291287305356126
],
[
6,
3,
2,
1,
-0.06780996543817622
],
[
7,
2,
3,
0,
-0.06780996543817622
],
[
7,
2,
2,
1,
0.02489709238461496
],
[
6,
3,
3,
0,
0.02489709238461496
],
[
6,
3,
2,
3,
-0.049481255163057784
],
[
7,
2,
3,
2,
-0.049481255163057784
],
[
7,
2,
2,
3,
0.049481255163057784
],
[
6,
3,
3,
2,
0.049481255163057784
],
[
6,
2,
2,
6,
-0.21084706959085392
],
[
7,
3,
3,
7,
-0.21084706959085392
],
[
6,
3,
2,
7,
0.06406103930017143
],
[
7,
2,
3,
6,
0.06406103930017143
],
[
7,
2,
2,
7,
-0.27490810889102535
],
[
6,
3,
3,
6,
-0.27490810889102535
],
[
6,
2,
2,
8,
-0.012184547419475424
],
[
7,
3,
3,
9,
-0.012184547419475424
],
[
6,
3,
2,
9,
0.03018986545129921
],
[
7,
2,
3,
8,
0.03018986545129921
],
[
7,
2,
2,
9,
-0.04237441287077463
],
[
6,
3,
3,
8,
-0.04237441287077463
],
[
6,
3,
4,
5,
0.0311233105213336
],
[
7,
2,
5,
4,
0.0311233105213336
],
[
7,
2,
4,
5,
-0.0311233105213336
],
[
6,
3,
5,
4,
-0.0311233105213336
],
[
6,
2,
4,
10,
0.00574037528051128
],
[
7,
3,
5,
11,
0.00574037528051128
],
[
6,
3,
4,
11,
0.02668536618640598
],
[
7,
2,
5,
10,
0.02668536618640598
],
[
7,
2,
4,
11,
-0.0209449909058947
],
[
6,
3,
5,
10,
-0.0209449909058947
],
[
6,
2,
6,
0,
0.04157213745589563
],
[
7,
3,
7,
1,
0.04157213745589563
],
[
6,
3,
6,
1,
0.06819400332264682
],
[
7,
2,
7,
0,
0.06819400332264682
],
[
7,
2,
6,
1,
-0.026621865866751186
],
[
6,
3,
7,
0,
-0.026621865866751186
],
[
6,
2,
6,
2,
0.21084706959085392
],
[
7,
3,
7,
3,
0.21084706959085392
],
[
6,
3,
6,
3,
0.27490810889102535
],
[
7,
2,
7,
2,
0.27490810889102535
],
[
7,
2,
6,
3,
-0.06406103930017143
],
[
6,
3,
7,
2,
-0.06406103930017143
],
[
6,
3,
6,
7,
-0.027770688033684078
],
[
7,
2,
7,
6,
-0.027770688033684078
],
[
7,
2,
6,
7,
0.027770688033684078
],
[
6,
3,
7,
6,
0.027770688033684078
],
[
6,
2,
6,
8,
0.00411749461678991
],
[
7,
3,
7,
9,
0.00411749461678991
],
[
6,
3,
6,
9,
-0.04100742597188159
],
[
7,
2,
7,
8,
-0.04100742597188159
],
[
7,
2,
6,
9,
0.0451249205886715
],
[
6,
3,
7,
8,
0.0451249205886715
],
[
6,
2,
8,
0,
0.01424084400576478
],
[
7,
3,
9,
1,
0.01424084400576478
],
[
6,
3,
8,
1,
0.05023466162566557
],
[
7,
2,
9,
0,
0.05023466162566557
],
[
7,
2,
8,
1,
-0.03599381761990079
],
[
6,
3,
9,
0,
-0.03599381761990079
],
[
6,
2,
8,
2,
0.012184547419475424
],
[
7,
3,
9,
3,
0.012184547419475424
],
[
6,
3,
8,
3,
0.04237441287077463
],
[
7,
2,
9,
2,
0.04237441287077463
],
[
7,
2,
8,
3,
-0.03018986545129921
],
[
6,
3,
9,
2,
-0.03018986545129921
],
[
6,
2,
8,
6,
-0.00411749461678991
],
[
7,
3,
9,
7,
-0.00411749461678991
],
[
6,
3,
8,
7,
-0.0451249205886715
],
[
7,
2,
9,
6,
-0.0451249205886715
],
[
7,
2,
8,
7,
0.04100742597188159
],
[
6,
3,
9,
6,
0.04100742597188159
],
[
6,
3,
8,
9,
-0.028845587080991886
],
[
7,
2,
9,
8,
-0.028845587080991886
],
[
7,
2,
8,
9,
0.028845587080991886
],
[
6,
3,
9,
8,
0.028845587080991886
],
[
6,
2,
10,
4,
-0.00574037528051128
],
[
7,
3,
11,
5,
-0.00574037528051128
],
[
6,
3,
10,
5,
0.0209449909058947
],
[
7,
2,
11,
4,
0.0209449909058947
],
[
7,
2,
10,
5,
-0.02668536618640598
],
[
6,
3,
11,
4,
-0.02668536618640598
],
[
6,
3,
10,
11,
0.03297645664200975
],
[
7,
2,
11,
10,
0.03297645664200975
],
[
7,
2,
10,
11,
-0.03297645664200975
],
[
6,
3,
11,
10,
-0.03297645664200975
],
[
6,
4,
0,
4,
-0.03644413408076305
],
[
7,
5,
1,
5,
-0.03644413408076305
],
[
6,
5,
0,
5,
0.12762811258039322
],
[
7,
4,
1,
4,
0.12762811258039322
],
[
7,
4,
0,
5,
-0.16407224666115627
],
[
6,
5,
1,
4,
-0.16407224666115627
],
[
6,
4,
0,
10,
-0.04008891571842475
],
[
7,
5,
1,
11,
-0.04008891571842475
],
[
6,
5,
0,
11,
0.08296224781011005
],
[
7,
4,
1,
10,
0.08296224781011005
],
[
7,
4,
0,
11,
-0.1230511635285348
],
[
6,
5,
1,
10,
-0.1230511635285348
],
[
6,
4,
2,
4,
-0.033994183821104654
],
[
7,
5,
3,
5,
-0.033994183821104654
],
[
6,
5,
2,
5,
-0.0028708732997711913
],
[
7,
4,
3,
4,
-0.0028708732997711913
],
[
7,
4,
2,
5,
-0.031123310521333464
],
[
6,
5,
3,
4,
-0.031123310521333464
],
[
6,
4,
2,
10,
-0.020274679690288153
],
[
7,
5,
3,
11,
-0.020274679690288153
],
[
6,
5,
2,
11,
0.0006703112156064044
],
[
7,
4,
3,
10,
0.0006703112156064044
],
[
7,
4,
2,
11,
-0.020944990905894557
],
[
6,
5,
3,
10,
-0.020944990905894557
],
[
6,
4,
4,
0,
0.03644413408076305
],
[
7,
5,
5,
1,
0.03644413408076305
],
[
6,
5,
4,
1,
0.16407224666115627
],
[
7,
4,
5,
0,
0.16407224666115627
],
[
7,
4,
4,
1,
-0.12762811258039322
],
[
6,
5,
5,
0,
-0.12762811258039322
],
[
6,
4,
4,
2,
0.033994183821104654
],
[
7,
5,
5,
3,
0.033994183821104654
],
[
6,
5,
4,
3,
0.031123310521333464
],
[
7,
4,
5,
2,
0.031123310521333464
],
[
7,
4,
4,
3,
0.0028708732997711913
],
[
6,
5,
5,
2,
0.0028708732997711913
],
[
6,
4,
4,
6,
-0.1939611832212429
],
[
7,
5,
5,
7,
-0.1939611832212429
],
[
6,
5,
4,
7,
0.18671367551886003
],
[
7,
4,
5,
6,
0.18671367551886003
],
[
7,
4,
4,
7,
-0.38067485874010293
],
[
6,
5,
5,
6,
-0.38067485874010293
],
[
6,
4,
4,
8,
0.005617922733716672
],
[
7,
5,
5,
9,
0.005617922733716672
],
[
6,
5,
4,
9,
0.023445957293636258
],
[
7,
4,
5,
8,
0.023445957293636258
],
[
7,
4,
4,
9,
-0.017828034559919586
],
[
6,
5,
5,
8,
-0.017828034559919586
],
[
6,
4,
6,
4,
0.1939611832212429
],
[
7,
5,
7,
5,
0.1939611832212429
],
[
6,
5,
6,
5,
0.38067485874010293
],
[
7,
4,
7,
4,
0.38067485874010293
],
[
7,
4,
6,
5,
-0.18671367551886003
],
[
6,
5,
7,
4,
-0.18671367551886003
],
[
6,
4,
6,
10,
-0.006085139208595325
],
[
7,
5,
7,
11,
-0.006085139208595325
],
[
6,
5,
6,
11,
0.1276609323949165
],
[
7,
4,
7,
10,
0.1276609323949165
],
[
7,
4,
6,
11,
-0.13374607160351182
],
[
6,
5,
7,
10,
-0.13374607160351182
],
[
6,
4,
8,
4,
-0.005617922733716672
],
[
7,
5,
9,
5,
-0.005617922733716672
],
[
6,
5,
8,
5,
0.017828034559919586
],
[
7,
4,
9,
4,
0.017828034559919586
],
[
7,
4,
8,
5,
-0.023445957293636258
],
[
6,
5,
9,
4,
-0.023445957293636258
],
[
6,
4,
8,
10,
-0.012490382400524998
],
[
7,
5,
9,
11,
-0.012490382400524998
],
[
6,
5,
8,
11,
0.009062176450948785
],
[
7,
4,
9,
10,
0.009062176450948785
],
[
7,
4,
8,
11,
-0.021552558851473783
],
[
6,
5,
9,
10,
-0.021552558851473783
],
[
6,
4,
10,
0,
0.04008891571842475
],
[
7,
5,
11,
1,
0.04008891571842475
],
[
6,
5,
10,
1,
0.1230511635285348
],
[
7,
4,
11,
0,
0.1230511635285348
],
[
7,
4,
10,
1,
-0.08296224781011005
],
[
6,
5,
11,
0,
-0.08296224781011005
],
[
6,
4,
10,
2,
0.020274679690288153
],
[
7,
5,
11,
3,
0.020274679690288153
],
[
6,
5,
10,
3,
0.020944990905894557
],
[
7,
4,
11,
2,
0.020944990905894557
],
[
7,
4,
10,
3,
-0.0006703112156064044
],
[
6,
5,
11,
2,
-0.0006703112156064044
],
[
6,
4,
10,
6,
0.006085139208595325
],
[
7,
5,
11,
7,
0.006085139208595325
],
[
6,
5,
10,
7,
0.13374607160351182
],
[
7,
4,
11,
6,
0.13374607160351182
],
[
7,
4,
10,
7,
-0.1276609323949165
],
[
6,
5,
11,
6,
-0.1276609323949165
],
[
6,
4,
10,
8,
0.012490382400524998
],
[
7,
5,
11,
9,
0.012490382400524998
],
[
6,
5,
10,
9,
0.021552558851473783
],
[
7,
4,
11,
8,
0.021552558851473783
],
[
7,
4,
10,
9,
-0.009062176450948785
],
[
6,
5,
11,
8,
-0.009062176450948785
],
[
6,
7,
0,
1,
0.1085562389355031
],
[
7,
6,
1,
0,
0.1085562389355031
],
[
7,
6,
0,
1,
-0.1085562389355031
],
[
6,
7,
1,
0,
-0.1085562389355031
],
[
6,
7,
0,
3,
0.026621865866751117
],
[
7,
6,
1,
2,
0.026621865866751117
],
[
7,
6,
0,
3,
-0.026621865866751096
],
[
6,
7,
1,
2,
-0.026621865866751096
],
[
6,
7,
0,
7,
0.0920178608672435
],
[
7,
6,
1,
6,
0.0920178608672435
],
[
7,
6,
0,
7,
-0.09201786086724327
],
[
6,
7,
1,
6,
-0.09201786086724327
],
[
6,
7,
0,
9,
-0.012117661703129957
],
[
7,
6,
1,
8,
-0.012117661703129957
],
[
7,
6,
0,
9,
0.012117661703129945
],
[
6,
7,
1,
8,
0.012117661703129945
],
[
6,
7,
2,
1,
0.026621865866751096
],
[
7,
6,
3,
0,
0.026621865866751096
],
[
7,
6,
2,
1,
-0.026621865866751117
],
[
6,
7,
3,
0,
-0.026621865866751117
],
[
6,
7,
2,
3,
0.06406103930017147
],
[
7,
6,
3,
2,
0.06406103930017147
],
[
7,
6,
2,
3,
-0.06406103930017147
],
[
6,
7,
3,
2,
-0.06406103930017147
],
[
6,
7,
2,
7,
-0.027770688033684116
],
[
7,
6,
3,
6,
-0.027770688033684116
],
[
7,
6,
2,
7,
0.027770688033684304
],
[
6,
7,
3,
6,
0.027770688033684304
],
[
6,
7,
2,
9,
-0.045124920588671645
],
[
7,
6,
3,
8,
-0.045124920588671645
],
[
7,
6,
2,
9,
0.04512492058867156
],
[
6,
7,
3,
8,
0.04512492058867156
],
[
6,
7,
4,
5,
0.18671367551885973
],
[
7,
6,
5,
4,
0.18671367551885973
],
[
7,
6,
4,
5,
-0.18671367551885973
],
[
6,
7,
5,
4,
-0.18671367551885973
],
[
6,
7,
4,
11,
0.13374607160351204
],
[
7,
6,
5,
10,
0.13374607160351204
],
[
7,
6,
4,
11,
-0.13374607160351173
],
[
6,
7,
5,
10,
-0.13374607160351173
],
[
6,
7,
6,
1,
0.09201786086724327
],
[
7,
6,
7,
0,
0.09201786086724327
],
[
7,
6,
6,
1,
-0.0920178608672435
],
[
6,
7,
7,
0,
-0.0920178608672435
],
[
6,
7,
6,
3,
-0.027770688033684304
],
[
7,
6,
7,
2,
-0.027770688033684304
],
[
7,
6,
6,
3,
0.027770688033684116
],
[
6,
7,
7,
2,
0.027770688033684116
],
[
6,
7,
6,
7,
0.39465307160591717
],
[
7,
6,
7,
6,
0.39465307160591717
],
[
7,
6,
6,
7,
-0.39465307160591717
],
[
6,
7,
7,
6,
-0.39465307160591717
],
[
6,
7,
6,
9,
0.03690286530191576
],
[
7,
6,
7,
8,
0.03690286530191576
],
[
7,
6,
6,
9,
-0.03690286530191562
],
[
6,
7,
7,
8,
-0.03690286530191562
],
[
6,
7,
8,
1,
-0.012117661703129945
],
[
7,
6,
9,
0,
-0.012117661703129945
],
[
7,
6,
8,
1,
0.012117661703129957
],
[
6,
7,
9,
0,
0.012117661703129957
],
[
6,
7,
8,
3,
-0.04512492058867156
],
[
7,
6,
9,
2,
-0.04512492058867156
],
[
7,
6,
8,
3,
0.045124920588671645
],
[
6,
7,
9,
2,
0.045124920588671645
],
[
6,
7,
8,
7,
0.03690286530191562
],
[
7,
6,
9,
6,
0.03690286530191562
],
[
7,
6,
8,
7,
-0.03690286530191576
],
[
6,
7,
9,
6,
-0.03690286530191576
],
[
6,
7,
8,
9,
0.03852170563424069
],
[
7,
6,
9,
8,
0.03852170563424069
],
[
7,
6,
8,
9,
-0.03852170563424069
],
[
6,
7,
9,
8,
-0.03852170563424069
],
[
6,
7,
10,
5,
0.13374607160351173
],
[
7,
6,
11,
4,
0.13374607160351173
],
[
7,
6,
10,
5,
-0.13374607160351204
],
[
6,
7,
11,
4,
-0.13374607160351204
],
[
6,
7,
10,
11,
0.10903831132272707
],
[
7,
6,
11,
10,
0.10903831132272707
],
[
7,
6,
10,
11,
-0.10903831132272707
],
[
6,
7,
11,
10,
-0.10903831132272707
],
[
6,
9,
0,
1,
0.015103703163334842
],
[
7,
8,
1,
0,
0.015103703163334842
],
[
7,
8,
0,
1,
-0.015103703163334842
],
[
6,
9,
1,
0,
-0.015103703163334842
],
[
6,
8,
0,
2,
-0.00450442335667349
],
[
7,
9,
1,
3,
-0.00450442335667349
],
[
6,
9,
0,
3,
0.035993817619900455
],
[
7,
8,
1,
2,
0.035993817619900455
],
[
7,
8,
0,
3,
-0.040498240976573945
],
[
6,
9,
1,
2,
-0.040498240976573945
],
[
6,
8,
0,
6,
0.0032481020424197597
],
[
7,
9,
1,
7,
0.0032481020424197597
],
[
6,
9,
0,
7,
-0.01211766170312986
],
[
7,
8,
1,
6,
-0.01211766170312986
],
[
7,
8,
0,
7,
0.01536576374554962
],
[
6,
9,
1,
6,
0.01536576374554962
],
[
6,
8,
0,
8,
0.013268688326160794
],
[
7,
9,
1,
9,
0.013268688326160794
],
[
6,
9,
0,
9,
-0.019076455245684548
],
[
7,
8,
1,
8,
-0.019076455245684548
],
[
7,
8,
0,
9,
0.03234514357184534
],
[
6,
9,
1,
8,
0.03234514357184534
],
[
6,
8,
2,
0,
0.00450442335667349
],
[
7,
9,
3,
1,
0.00450442335667349
],
[
6,
9,
2,
1,
0.040498240976573945
],
[
7,
8,
3,
0,
0.040498240976573945
],
[
7,
8,
2,
1,
-0.035993817619900455
],
[
6,
9,
3,
0,
-0.035993817619900455
],
[
6,
9,
2,
3,
0.030189865451299164
],
[
7,
8,
3,
2,
0.030189865451299164
],
[
7,
8,
2,
3,
-0.030189865451299164
],
[
6,
9,
3,
2,
-0.030189865451299164
],
[
6,
8,
2,
6,
-0.004117494616789452
],
[
7,
9,
3,
7,
-0.004117494616789452
],
[
6,
9,
2,
7,
-0.045124920588671555
],
[
7,
8,
3,
6,
-0.045124920588671555
],
[
7,
8,
2,
7,
0.0410074259718821
],
[
6,
9,
3,
6,
0.0410074259718821
],
[
6,
8,
2,
8,
-0.024016275147701615
],
[
7,
9,
3,
9,
-0.024016275147701615
],
[
6,
9,
2,
9,
-0.05286186222869374
],
[
7,
8,
3,
8,
-0.05286186222869374
],
[
7,
8,
2,
9,
0.028845587080992125
],
[
6,
9,
3,
8,
0.028845587080992125
],
[
6,
9,
4,
5,
0.02344595729363622
],
[
7,
8,
5,
4,
0.02344595729363622
],
[
7,
8,
4,
5,
-0.02344595729363622
],
[
6,
9,
5,
4,
-0.02344595729363622
],
[
6,
8,
4,
10,
-0.03697106198242889
],
[
7,
9,
5,
11,
-0.03697106198242889
],
[
6,
9,
4,
11,
-0.01541850313095519
],
[
7,
8,
5,
10,
-0.01541850313095519
],
[
7,
8,
4,
11,
-0.021552558851473697
],
[
6,
9,
5,
10,
-0.021552558851473697
],
[
6,
8,
6,
0,
-0.0032481020424197597
],
[
7,
9,
7,
1,
-0.0032481020424197597
],
[
6,
9,
6,
1,
-0.01536576374554962
],
[
7,
8,
7,
0,
-0.01536576374554962
],
[
7,
8,
6,
1,
0.01211766170312986
],
[
6,
9,
7,
0,
0.01211766170312986
],
[
6,
8,
6,
2,
0.004117494616789452
],
[
7,
9,
7,
3,
0.004117494616789452
],
[
6,
9,
6,
3,
-0.0410074259718821
],
[
7,
8,
7,
2,
-0.0410074259718821
],
[
7,
8,
6,
3,
0.045124920588671555
],
[
6,
9,
7,
2,
0.045124920588671555
],
[
6,
9,
6,
7,
0.03690286530191572
],
[
7,
8,
7,
6,
0.03690286530191572
],
[
7,
8,
6,
7,
-0.03690286530191572
],
[
6,
9,
7,
6,
-0.03690286530191572
],
[
6,
8,
6,
8,
0.21346385479332464
],
[
7,
9,
7,
9,
0.21346385479332464
],
[
6,
9,
6,
9,
0.25198556042756554
],
[
7,
8,
7,
8,
0.25198556042756554
],
[
7,
8,
6,
9,
-0.03852170563424089
],
[
6,
9,
7,
8,
-0.03852170563424089
],
[
6,
8,
8,
0,
-0.013268688326160794
],
[
7,
9,
9,
1,
-0.013268688326160794
],
[
6,
9,
8,
1,
-0.03234514357184534
],
[
7,
8,
9,
0,
-0.03234514357184534
],
[
7,
8,
8,
1,
0.019076455245684548
],
[
6,
9,
9,
0,
0.019076455245684548
],
[
6,
8,
8,
2,
0.024016275147701615
],
[
7,
9,
9,
3,
0.024016275147701615
],
[
6,
9,
8,
3,
-0.028845587080992125
],
[
7,
8,
9,
2,
-0.028845587080992125
],
[
7,
8,
8,
3,
0.05286186222869374
],
[
6,
9,
9,
2,
0.05286186222869374
],
[
6,
8,
8,
6,
-0.21346385479332464
],
[
7,
9,
9,
7,
-0.21346385479332464
],
[
6,
9,
8,
7,
0.03852170563424089
],
[
7,
8,
9,
6,
0.03852170563424089
],
[
7,
8,
8,
7,
-0.25198556042756554
],
[
6,
9,
9,
6,
-0.25198556042756554
],
[
6,
9,
8,
9,
0.045297895763625924
],
[
7,
8,
9,
8,
0.045297895763625924
],
[
7,
8,
8,
9,
-0.045297895763625924
],
[
6,
9,
9,
8,
-0.045297895763625924
],
[
6,
8,
10,
4,
0.03697106198242889
],
[
7,
9,
11,
5,
0.03697106198242889
],
[
6,
9,
10,
5,
0.021552558851473697
],
[
7,
8,
11,
4,
0.021552558851473697
],
[
7,
8,
10,
5,
0.01541850313095519
],
[
6,
9,
11,
4,
0.01541850313095519
],
[
6,
9,
10,
11,
-0.025225857699175
],
[
7,
8,
11,
10,
-0.025225857699175
],
[
7,
8,
10,
11,
0.025225857699175
],
[
6,
9,
11,
10,
0.025225857699175
],
[
6,
10,
0,
4,
-0.0035887998514904512
],
[
7,
11,
1,
5,
-0.0035887998514904512
],
[
6,
11,
0,
5,
0.08296224781011016
],
[
7,
10,
1,
4,
0.08296224781011016
],
[
7,
10,
0,
5,
-0.08655104766160061
],
[
6,
11,
1,
4,
-0.08655104766160061
],
[
6,
10,
0,
10,
0.006921867304012029
],
[
7,
11,
1,
11,
0.006921867304012029
],
[
6,
11,
0,
11,
0.056079874694669705
],
[
7,
10,
1,
10,
0.056079874694669705
],
[
7,
10,
0,
11,
-0.049158007390657676
],
[
6,
11,
1,
10,
-0.049158007390657676
],
[
6,
10,
2,
4,
-0.026015054970799773
],
[
7,
11,
3,
5,
-0.026015054970799773
],
[
6,
11,
2,
5,
0.0006703112156063835
],
[
7,
10,
3,
4,
0.0006703112156063835
],
[
7,
10,
2,
5,
-0.026685366186406156
],
[
6,
11,
3,
4,
-0.026685366186406156
],
[
6,
10,
2,
10,
-0.02026736114958118
],
[
7,
11,
3,
11,
-0.02026736114958118
],
[
6,
11,
2,
11,
0.012709095492428775
],
[
7,
10,
3,
10,
0.012709095492428775
],
[
7,
10,
2,
11,
-0.03297645664200995
],
[
6,
11,
3,
10,
-0.03297645664200995
],
[
6,
10,
4,
0,
0.0035887998514904512
],
[
7,
11,
5,
1,
0.0035887998514904512
],
[
6,
11,
4,
1,
0.08655104766160061
],
[
7,
10,
5,
0,
0.08655104766160061
],
[
7,
10,
4,
1,
-0.08296224781011016
],
[
6,
11,
5,
0,
-0.08296224781011016
],
[
6,
10,
4,
2,
0.026015054970799773
],
[
7,
11,
5,
3,
0.026015054970799773
],
[
6,
11,
4,
3,
0.026685366186406156
],
[
7,
10,
5,
2,
0.026685366186406156
],
[
7,
10,
4,
3,
-0.0006703112156063835
],
[
6,
11,
5,
2,
-0.0006703112156063835
],
[
6,
10,
4,
6,
0.006085139208595325
],
[
7,
11,
5,
7,
0.006085139208595325
],
[
6,
11,
4,
7,
0.13374607160351182
],
[
7,
10,
5,
6,
0.13374607160351182
],
[
7,
10,
4,
7,
-0.1276609323949165
],
[
6,
11,
5,
6,
-0.1276609323949165
],
[
6,
10,
4,
8,
-0.024480679581904044
],
[
7,
11,
5,
9,
-0.024480679581904044
],
[
6,
11,
4,
9,
-0.015418503130955252
],
[
7,
10,
5,
8,
-0.015418503130955252
],
[
7,
10,
4,
9,
-0.00906217645094879
],
[
6,
11,
5,
8,
-0.00906217645094879
],
[
6,
10,
6,
4,
-0.006085139208595325
],
[
7,
11,
7,
5,
-0.006085139208595325
],
[
6,
11,
6,
5,
0.1276609323949165
],
[
7,
10,
7,
4,
0.1276609323949165
],
[
7,
10,
6,
5,
-0.13374607160351182
],
[
6,
11,
7,
4,
-0.13374607160351182
],
[
6,
10,
6,
10,
0.15898700458694365
],
[
7,
11,
7,
11,
0.15898700458694365
],
[
6,
11,
6,
11,
0.26802531590967055
],
[
7,
10,
7,
10,
0.26802531590967055
],
[
7,
10,
6,
11,
-0.1090383113227269
],
[
6,
11,
7,
10,
-0.1090383113227269
],
[
6,
10,
8,
4,
0.024480679581904044
],
[
7,
11,
9,
5,
0.024480679581904044
],
[
6,
11,
8,
5,
0.00906217645094879
],
[
7,
10,
9,
4,
0.00906217645094879
],
[
7,
10,
8,
5,
0.015418503130955252
],
[
6,
11,
9,
4,
0.015418503130955252
],
[
6,
10,
8,
10,
0.025248420492918255
],
[
7,
11,
9,
11,
0.025248420492918255
],
[
6,
11,
8,
11,
2.256279374320781e-05
],
[
7,
10,
9,
10,
2.256279374320781e-05
],
[
7,
10,
8,
11,
0.02522585769917505
],
[
6,
11,
9,
10,
0.02522585769917505
],
[
6,
10,
10,
0,
-0.006921867304012029
],
[
7,
11,
11,
1,
-0.006921867304012029
],
[
6,
11,
10,
1,
0.049158007390657676
],
[
7,
10,
11,
0,
0.049158007390657676
],
[
7,
10,
10,
1,
-0.056079874694669705
],
[
6,
11,
11,
0,
-0.056079874694669705
],
[
6,
10,
10,
2,
0.02026736114958118
],
[
7,
11,
11,
3,
0.02026736114958118
],
[
6,
11,
10,
3,
0.03297645664200995
],
[
7,
10,
11,
2,
0.03297645664200995
],
[
7,
10,
10,
3,
-0.012709095492428775
],
[
6,
11,
11,
2,
-0.012709095492428775
],
[
6,
10,
10,
6,
-0.15898700458694365
],
[
7,
11,
11,
7,
-0.15898700458694365
],
[
6,
11,
10,
7,
0.1090383113227269
],
[
7,
10,
11,
6,
0.1090383113227269
],
[
7,
10,
10,
7,
-0.26802531590967055
],
[
6,
11,
11,
6,
-0.26802531590967055
],
[
6,
10,
10,
8,
-0.025248420492918255
],
[
7,
11,
11,
9,
-0.025248420492918255
],
[
6,
11,
10,
9,
-0.02522585769917505
],
[
7,
10,
11,
8,
-0.02522585769917505
],
[
7,
10,
10,
9,
-2.256279374320781e-05
],
[
6,
11,
11,
8,
-2.256279374320781e-05
],
[
8,
1,
0,
1,
-0.007099890428877148
],
[
9,
0,
1,
0,
-0.007099890428877148
],
[
9,
0,
0,
1,
0.007099890428877148
],
[
8,
1,
1,
0,
0.007099890428877148
],
[
8,
0,
0,
2,
0.0005596696727882336
],
[
9,
1,
1,
3,
0.0005596696727882336
],
[
8,
1,
0,
3,
-0.04131675388949923
],
[
9,
0,
1,
2,
-0.04131675388949923
],
[
9,
0,
0,
3,
0.04187642356228746
],
[
8,
1,
1,
2,
0.04187642356228746
],
[
8,
0,
0,
6,
-0.011838026102237971
],
[
9,
1,
1,
7,
-0.011838026102237971
],
[
8,
1,
0,
7,
0.015103703163335045
],
[
9,
0,
1,
6,
0.015103703163335045
],
[
9,
0,
0,
7,
-0.026941729265573016
],
[
8,
1,
1,
6,
-0.026941729265573016
],
[
8,
0,
0,
8,
-0.21107409596909754
],
[
9,
1,
1,
9,
-0.21107409596909754
],
[
8,
1,
0,
9,
0.03077533518418103
],
[
9,
0,
1,
8,
0.03077533518418103
],
[
9,
0,
0,
9,
-0.24184943115327856
],
[
8,
1,
1,
8,
-0.24184943115327856
],
[
8,
0,
2,
0,
-0.0005596696727882336
],
[
9,
1,
3,
1,
-0.0005596696727882336
],
[
8,
1,
2,
1,
-0.04187642356228746
],
[
9,
0,
3,
0,
-0.04187642356228746
],
[
9,
0,
2,
1,
0.04131675388949923
],
[
8,
1,
3,
0,
0.04131675388949923
],
[
8,
1,
2,
3,
-0.0244576091597291
],
[
9,
0,
3,
2,
-0.0244576091597291
],
[
9,
0,
2,
3,
0.0244576091597291
],
[
8,
1,
3,
2,
0.0244576091597291
],
[
8,
0,
2,
6,
-0.014240844005765252
],
[
9,
1,
3,
7,
-0.014240844005765252
],
[
8,
1,
2,
7,
0.035993817619900524
],
[
9,
0,
3,
6,
0.035993817619900524
],
[
9,
0,
2,
7,
-0.050234661625665776
],
[
8,
1,
3,
6,
-0.050234661625665776
],
[
8,
0,
2,
8,
-0.0392740229398062
],
[
9,
1,
3,
9,
-0.0392740229398062
],
[
8,
1,
2,
9,
0.021529920750169844
],
[
9,
0,
3,
8,
0.021529920750169844
],
[
9,
0,
2,
9,
-0.06080394368997604
],
[
8,
1,
3,
8,
-0.06080394368997604
],
[
8,
1,
4,
5,
0.022388657295861557
],
[
9,
0,
5,
4,
0.022388657295861557
],
[
9,
0,
4,
5,
-0.022388657295861557
],
[
8,
1,
5,
4,
-0.022388657295861557
],
[
8,
0,
4,
10,
0.02250992294440266
],
[
9,
1,
5,
11,
0.02250992294440266
],
[
8,
1,
4,
11,
0.004367159785708068
],
[
9,
0,
5,
10,
0.004367159785708068
],
[
9,
0,
4,
11,
0.01814276315869459
],
[
8,
1,
5,
10,
0.01814276315869459
],
[
8,
0,
6,
0,
0.011838026102237971
],
[
9,
1,
7,
1,
0.011838026102237971
],
[
8,
1,
6,
1,
0.026941729265573016
],
[
9,
0,
7,
0,
0.026941729265573016
],
[
9,
0,
6,
1,
-0.015103703163335045
],
[
8,
1,
7,
0,
-0.015103703163335045
],
[
8,
0,
6,
2,
0.014240844005765252
],
[
9,
1,
7,
3,
0.014240844005765252
],
[
8,
1,
6,
3,
0.050234661625665776
],
[
9,
0,
7,
2,
0.050234661625665776
],
[
9,
0,
6,
3,
-0.035993817619900524
],
[
8,
1,
7,
2,
-0.035993817619900524
],
[
8,
1,
6,
7,
-0.012117661703130002
],
[
9,
0,
7,
6,
-0.012117661703130002
],
[
9,
0,
6,
7,
0.012117661703130002
],
[
8,
1,
7,
6,
0.012117661703130002
],
[
8,
0,
6,
8,
-0.013268688326160464
],
[
9,
1,
7,
9,
-0.013268688326160464
],
[
8,
1,
6,
9,
-0.032345143571845376
],
[
9,
0,
7,
8,
-0.032345143571845376
],
[
9,
0,
6,
9,
0.019076455245684912
],
[
8,
1,
7,
8,
0.019076455245684912
],
[
8,
0,
8,
0,
0.21107409596909754
],
[
9,
1,
9,
1,
0.21107409596909754
],
[
8,
1,
8,
1,
0.24184943115327856
],
[
9,
0,
9,
0,
0.24184943115327856
],
[
9,
0,
8,
1,
-0.03077533518418103
],
[
8,
1,
9,
0,
-0.03077533518418103
],
[
8,
0,
8,
2,
0.0392740229398062
],
[
9,
1,
9,
3,
0.0392740229398062
],
[
8,
1,
8,
3,
0.06080394368997604
],
[
9,
0,
9,
2,
0.06080394368997604
],
[
9,
0,
8,
3,
-0.021529920750169844
],
[
8,
1,
9,
2,
-0.021529920750169844
],
[
8,
0,
8,
6,
0.013268688326160464
],
[
9,
1,
9,
7,
0.013268688326160464
],
[
8,
1,
8,
7,
-0.019076455245684912
],
[
9,
0,
9,
6,
-0.019076455245684912
],
[
9,
0,
8,
7,
0.032345143571845376
],
[
8,
1,
9,
6,
0.032345143571845376
],
[
8,
1,
8,
9,
-0.03145954644202159
],
[
9,
0,
9,
8,
-0.03145954644202159
],
[
9,
0,
8,
9,
0.03145954644202159
],
[
8,
1,
9,
8,
0.03145954644202159
],
[
8,
0,
10,
4,
-0.02250992294440266
],
[
9,
1,
11,
5,
-0.02250992294440266
],
[
8,
1,
10,
5,
-0.01814276315869459
],
[
9,
0,
11,
4,
-0.01814276315869459
],
[
9,
0,
10,
5,
-0.004367159785708068
],
[
8,
1,
11,
4,
-0.004367159785708068
],
[
8,
1,
10,
11,
0.010836427418663083
],
[
9,
0,
11,
10,
0.010836427418663083
],
[
9,
0,
10,
11,
-0.010836427418663083
],
[
8,
1,
11,
10,
-0.010836427418663083
],
[
8,
3,
0,
1,
-0.04131675388949894
],
[
9,
2,
1,
0,
-0.04131675388949894
],
[
9,
2,
0,
1,
0.04131675388949894
],
[
8,
3,
1,
0,
0.04131675388949894
],
[
8,
2,
0,
2,
-0.000357266723590266
],
[
9,
3,
1,
3,
-0.000357266723590266
],
[
8,
3,
0,
3,
-0.024814875883318974
],
[
9,
2,
1,
2,
-0.024814875883318974
],
[
9,
2,
0,
3,
0.024457609159728708
],
[
8,
3,
1,
2,
0.024457609159728708
],
[
8,
2,
0,
6,
-0.009736420649091575
],
[
9,
3,
1,
7,
-0.009736420649091575
],
[
8,
3,
0,
7,
0.04049824097657393
],
[
9,
2,
1,
6,
0.04049824097657393
],
[
9,
2,
0,
7,
-0.050234661625665505
],
[
8,
3,
1,
6,
-0.050234661625665505
],
[
8,
2,
0,
8,
-0.039274022939805975
],
[
9,
3,
1,
9,
-0.039274022939805975
],
[
8,
3,
0,
9,
0.0215299207501698
],
[
9,
2,
1,
8,
0.0215299207501698
],
[
9,
2,
0,
9,
-0.06080394368997578
],
[
8,
3,
1,
8,
-0.06080394368997578
],
[
8,
2,
2,
0,
0.000357266723590266
],
[
9,
3,
3,
1,
0.000357266723590266
],
[
8,
3,
2,
1,
-0.024457609159728708
],
[
9,
2,
3,
0,
-0.024457609159728708
],
[
9,
2,
2,
1,
0.024814875883318974
],
[
8,
3,
3,
0,
0.024814875883318974
],
[
8,
3,
2,
3,
-0.0695465923860159
],
[
9,
2,
3,
2,
-0.0695465923860159
],
[
9,
2,
2,
3,
0.0695465923860159
],
[
8,
3,
3,
2,
0.0695465923860159
],
[
8,
2,
2,
6,
-0.01218454741947577
],
[
9,
3,
3,
7,
-0.01218454741947577
],
[
8,
3,
2,
7,
0.030189865451298745
],
[
9,
2,
3,
6,
0.030189865451298745
],
[
9,
2,
2,
7,
-0.042374412870774515
],
[
8,
3,
3,
6,
-0.042374412870774515
],
[
8,
2,
2,
8,
-0.20499926621275244
],
[
9,
3,
3,
9,
-0.20499926621275244
],
[
8,
3,
2,
9,
0.0520312029012036
],
[
9,
2,
3,
8,
0.0520312029012036
],
[
9,
2,
2,
9,
-0.25703046911395605
],
[
8,
3,
3,
8,
-0.25703046911395605
],
[
8,
3,
4,
5,
0.006425027616431406
],
[
9,
2,
5,
4,
0.006425027616431406
],
[
9,
2,
4,
5,
-0.006425027616431406
],
[
8,
3,
5,
4,
-0.006425027616431406
],
[
8,
2,
4,
10,
0.01082342286419391
],
[
9,
3,
5,
11,
0.01082342286419391
],
[
8,
3,
4,
11,
0.007309621621599137
],
[
9,
2,
5,
10,
0.007309621621599137
],
[
9,
2,
4,
11,
0.0035138012425947724
],
[
8,
3,
5,
10,
0.0035138012425947724
],
[
8,
2,
6,
0,
0.009736420649091575
],
[
9,
3,
7,
1,
0.009736420649091575
],
[
8,
3,
6,
1,
0.050234661625665505
],
[
9,
2,
7,
0,
0.050234661625665505
],
[
9,
2,
6,
1,
-0.04049824097657393
],
[
8,
3,
7,
0,
-0.04049824097657393
],
[
8,
2,
6,
2,
0.01218454741947577
],
[
9,
3,
7,
3,
0.01218454741947577
],
[
8,
3,
6,
3,
0.042374412870774515
],
[
9,
2,
7,
2,
0.042374412870774515
],
[
9,
2,
6,
3,
-0.030189865451298745
],
[
8,
3,
7,
2,
-0.030189865451298745
],
[
8,
3,
6,
7,
-0.045124920588671416
],
[
9,
2,
7,
6,
-0.045124920588671416
],
[
9,
2,
6,
7,
0.045124920588671416
],
[
8,
3,
7,
6,
0.045124920588671416
],
[
8,
2,
6,
8,
0.024016275147702163
],
[
9,
3,
7,
9,
0.024016275147702163
],
[
8,
3,
6,
9,
-0.028845587080991882
],
[
9,
2,
7,
8,
-0.028845587080991882
],
[
9,
2,
6,
9,
0.052861862228694045
],
[
8,
3,
7,
8,
0.052861862228694045
],
[
8,
2,
8,
0,
0.039274022939805975
],
[
9,
3,
9,
1,
0.039274022939805975
],
[
8,
3,
8,
1,
0.06080394368997578
],
[
9,
2,
9,
0,
0.06080394368997578
],
[
9,
2,
8,
1,
-0.0215299207501698
],
[
8,
3,
9,
0,
-0.0215299207501698
],
[
8,
2,
8,
2,
0.20499926621275244
],
[
9,
3,
9,
3,
0.20499926621275244
],
[
8,
3,
8,
3,
0.25703046911395605
],
[
9,
2,
9,
2,
0.25703046911395605
],
[
9,
2,
8,
3,
-0.0520312029012036
],
[
8,
3,
9,
2,
-0.0520312029012036
],
[
8,
2,
8,
6,
-0.024016275147702163
],
[
9,
3,
9,
7,
-0.024016275147702163
],
[
8,
3,
8,
7,
-0.052861862228694045
],
[
9,
2,
9,
6,
-0.052861862228694045
],
[
9,
2,
8,
7,
0.028845587080991882
],
[
8,
3,
9,
6,
0.028845587080991882
],
[
8,
3,
8,
9,
-0.05908704759298305
],
[
9,
2,
9,
8,
-0.05908704759298305
],
[
9,
2,
8,
9,
0.05908704759298305
],
[
8,
3,
9,
8,
0.05908704759298305
],
[
8,
2,
10,
4,
-0.01082342286419391
],
[
9,
3,
11,
5,
-0.01082342286419391
],
[
8,
3,
10,
5,
-0.0035138012425947724
],
[
9,
2,
11,
4,
-0.0035138012425947724
],
[
9,
2,
10,
5,
-0.007309621621599137
],
[
8,
3,
11,
4,
-0.007309621621599137
],
[
8,
3,
10,
11,
-0.01544458532526431
],
[
9,
2,
11,
10,
-0.01544458532526431
],
[
9,
2,
10,
11,
0.01544458532526431
],
[
8,
3,
11,
10,
0.01544458532526431
],
[
8,
4,
0,
4,
-0.021905478080473228
],
[
9,
5,
1,
5,
-0.021905478080473228
],
[
8,
5,
0,
5,
0.0004831792153883462
],
[
9,
4,
1,
4,
0.0004831792153883462
],
[
9,
4,
0,
5,
-0.022388657295861574
],
[
8,
5,
1,
4,
-0.022388657295861574
],
[
8,
4,
0,
10,
0.01843310924177329
],
[
9,
5,
1,
11,
0.01843310924177329
],
[
8,
5,
0,
11,
0.00029034608307871744
],
[
9,
4,
1,
10,
0.00029034608307871744
],
[
9,
4,
0,
11,
0.01814276315869457
],
[
8,
5,
1,
10,
0.01814276315869457
],
[
8,
4,
2,
4,
-0.014124497915264166
],
[
9,
5,
3,
5,
-0.014124497915264166
],
[
8,
5,
2,
5,
-0.007699470298832668
],
[
9,
4,
3,
4,
-0.007699470298832668
],
[
9,
4,
2,
5,
-0.0064250276164314985
],
[
8,
5,
3,
4,
-0.0064250276164314985
],
[
8,
4,
2,
10,
0.006009390573774337
],
[
9,
5,
3,
11,
0.006009390573774337
],
[
8,
5,
2,
11,
0.0024955893311793694
],
[
9,
4,
3,
10,
0.0024955893311793694
],
[
9,
4,
2,
11,
0.003513801242594968
],
[
8,
5,
3,
10,
0.003513801242594968
],
[
8,
4,
4,
0,
0.021905478080473228
],
[
9,
5,
5,
1,
0.021905478080473228
],
[
8,
5,
4,
1,
0.022388657295861574
],
[
9,
4,
5,
0,
0.022388657295861574
],
[
9,
4,
4,
1,
-0.0004831792153883462
],
[
8,
5,
5,
0,
-0.0004831792153883462
],
[
8,
4,
4,
2,
0.014124497915264166
],
[
9,
5,
5,
3,
0.014124497915264166
],
[
8,
5,
4,
3,
0.0064250276164314985
],
[
9,
4,
5,
2,
0.0064250276164314985
],
[
9,
4,
4,
3,
0.007699470298832668
],
[
8,
5,
5,
2,
0.007699470298832668
],
[
8,
4,
4,
6,
0.005617922733716502
],
[
9,
5,
5,
7,
0.005617922733716502
],
[
8,
5,
4,
7,
0.023445957293636004
],
[
9,
4,
5,
6,
0.023445957293636004
],
[
9,
4,
4,
7,
-0.017828034559919503
],
[
8,
5,
5,
6,
-0.017828034559919503
],
[
8,
4,
4,
8,
-0.20252013203799107
],
[
9,
5,
5,
9,
-0.20252013203799107
],
[
8,
5,
4,
9,
0.011546828475213421
],
[
9,
4,
5,
8,
0.011546828475213421
],
[
9,
4,
4,
9,
-0.2140669605132045
],
[
8,
5,
5,
8,
-0.2140669605132045
],
[
8,
4,
6,
4,
-0.005617922733716502
],
[
9,
5,
7,
5,
-0.005617922733716502
],
[
8,
5,
6,
5,
0.017828034559919503
],
[
9,
4,
7,
4,
0.017828034559919503
],
[
9,
4,
6,
5,
-0.023445957293636004
],
[
8,
5,
7,
4,
-0.023445957293636004
],
[
8,
4,
6,
10,
0.02448067958190391
],
[
9,
5,
7,
11,
0.02448067958190391
],
[
8,
5,
6,
11,
0.009062176450948992
],
[
9,
4,
7,
10,
0.009062176450948992
],
[
9,
4,
6,
11,
0.015418503130954917
],
[
8,
5,
7,
10,
0.015418503130954917
],
[
8,
4,
8,
4,
0.20252013203799107
],
[
9,
5,
9,
5,
0.20252013203799107
],
[
8,
5,
8,
5,
0.2140669605132045
],
[
9,
4,
9,
4,
0.2140669605132045
],
[
9,
4,
8,
5,
-0.011546828475213421
],
[
8,
5,
9,
4,
-0.011546828475213421
],
[
8,
4,
8,
10,
0.0416613852836182
],
[
9,
5,
9,
11,
0.0416613852836182
],
[
8,
5,
8,
11,
0.02706008749113149
],
[
9,
4,
9,
10,
0.02706008749113149
],
[
9,
4,
8,
11,
0.014601297792486713
],
[
8,
5,
9,
10,
0.014601297792486713
],
[
8,
4,
10,
0,
-0.01843310924177329
],
[
9,
5,
11,
1,
-0.01843310924177329
],
[
8,
5,
10,
1,
-0.01814276315869457
],
[
9,
4,
11,
0,
-0.01814276315869457
],
[
9,
4,
10,
1,
-0.00029034608307871744
],
[
8,
5,
11,
0,
-0.00029034608307871744
],
[
8,
4,
10,
2,
-0.006009390573774337
],
[
9,
5,
11,
3,
-0.006009390573774337
],
[
8,
5,
10,
3,
-0.003513801242594968
],
[
9,
4,
11,
2,
-0.003513801242594968
],
[
9,
4,
10,
3,
-0.0024955893311793694
],
[
8,
5,
11,
2,
-0.0024955893311793694
],
[
8,
4,
10,
6,
-0.02448067958190391
],
[
9,
5,
11,
7,
-0.02448067958190391
],
[
8,
5,
10,
7,
-0.015418503130954917
],
[
9,
4,
11,
6,
-0.015418503130954917
],
[
9,
4,
10,
7,
-0.009062176450948992
],
[
8,
5,
11,
6,
-0.009062176450948992
],
[
8,
4,
10,
8,
-0.0416613852836182
],
[
9,
5,
11,
9,
-0.0416613852836182
],
[
8,
5,
10,
9,
-0.014601297792486713
],
[
9,
4,
11,
8,
-0.014601297792486713
],
[
9,
4,
10,
9,
-0.02706008749113149
],
[
8,
5,
11,
8,
-0.02706008749113149
],
[
8,
7,
0,
1,
0.015103703163334968
],
[
9,
6,
1,
0,
0.015103703163334968
],
[
9,
6,
0,
1,
-0.015103703163334968
],
[
8,
7,
1,
0,
-0.015103703163334968
],
[
8,
6,
0,
2,
0.004504423356673649
],
[
9,
7,
1,
3,
0.004504423356673649
],
[
8,
7,
0,
3,
0.0404982409765741
],
[
9,
6,
1,
2,
0.0404982409765741
],
[
9,
6,
0,
3,
-0.03599381761990045
],
[
8,
7,
1,
2,
-0.03599381761990045
],
[
8,
6,
0,
6,
-0.0032481020424199453
],
[
9,
7,
1,
7,
-0.0032481020424199453
],
[
8,
7,
0,
7,
-0.015365763745549842
],
[
9,
6,
1,
6,
-0.015365763745549842
],
[
9,
6,
0,
7,
0.012117661703129896
],
[
8,
7,
1,
6,
0.012117661703129896
],
[
8,
6,
0,
8,
-0.013268688326160426
],
[
9,
7,
1,
9,
-0.013268688326160426
],
[
8,
7,
0,
9,
-0.03234514357184525
],
[
9,
6,
1,
8,
-0.03234514357184525
],
[
9,
6,
0,
9,
0.019076455245684826
],
[
8,
7,
1,
8,
0.019076455245684826
],
[
8,
6,
2,
0,
-0.004504423356673649
],
[
9,
7,
3,
1,
-0.004504423356673649
],
[
8,
7,
2,
1,
0.03599381761990045
],
[
9,
6,
3,
0,
0.03599381761990045
],
[
9,
6,
2,
1,
-0.0404982409765741
],
[
8,
7,
3,
0,
-0.0404982409765741
],
[
8,
7,
2,
3,
0.03018986545129902
],
[
9,
6,
3,
2,
0.03018986545129902
],
[
9,
6,
2,
3,
-0.03018986545129902
],
[
8,
7,
3,
2,
-0.03018986545129902
],
[
8,
6,
2,
6,
0.004117494616790056
],
[
9,
7,
3,
7,
0.004117494616790056
],
[
8,
7,
2,
7,
-0.041007425971881596
],
[
9,
6,
3,
6,
-0.041007425971881596
],
[
9,
6,
2,
7,
0.04512492058867165
],
[
8,
7,
3,
6,
0.04512492058867165
],
[
8,
6,
2,
8,
0.024016275147702125
],
[
9,
7,
3,
9,
0.024016275147702125
],
[
8,
7,
2,
9,
-0.02884558708099224
],
[
9,
6,
3,
8,
-0.02884558708099224
],
[
9,
6,
2,
9,
0.052861862228694365
],
[
8,
7,
3,
8,
0.052861862228694365
],
[
8,
7,
4,
5,
0.02344595729363611
],
[
9,
6,
5,
4,
0.02344595729363611
],
[
9,
6,
4,
5,
-0.02344595729363611
],
[
8,
7,
5,
4,
-0.02344595729363611
],
[
8,
6,
4,
10,
0.03697106198242897
],
[
9,
7,
5,
11,
0.03697106198242897
],
[
8,
7,
4,
11,
0.021552558851474005
],
[
9,
6,
5,
10,
0.021552558851474005
],
[
9,
6,
4,
11,
0.01541850313095497
],
[
8,
7,
5,
10,
0.01541850313095497
],
[
8,
6,
6,
0,
0.0032481020424199453
],
[
9,
7,
7,
1,
0.0032481020424199453
],
[
8,
7,
6,
1,
-0.012117661703129896
],
[
9,
6,
7,
0,
-0.012117661703129896
],
[
9,
6,
6,
1,
0.015365763745549842
],
[
8,
7,
7,
0,
0.015365763745549842
],
[
8,
6,
6,
2,
-0.004117494616790056
],
[
9,
7,
7,
3,
-0.004117494616790056
],
[
8,
7,
6,
3,
-0.04512492058867165
],
[
9,
6,
7,
2,
-0.04512492058867165
],
[
9,
6,
6,
3,
0.041007425971881596
],
[
8,
7,
7,
2,
0.041007425971881596
],
[
8,
7,
6,
7,
0.03690286530191567
],
[
9,
6,
7,
6,
0.03690286530191567
],
[
9,
6,
6,
7,
-0.03690286530191567
],
[
8,
7,
7,
6,
-0.03690286530191567
],
[
8,
6,
6,
8,
-0.21346385479332572
],
[
9,
7,
7,
9,
-0.21346385479332572
],
[
8,
7,
6,
9,
0.03852170563424064
],
[
9,
6,
7,
8,
0.03852170563424064
],
[
9,
6,
6,
9,
-0.25198556042756637
],
[
8,
7,
7,
8,
-0.25198556042756637
],
[
8,
6,
8,
0,
0.013268688326160426
],
[
9,
7,
9,
1,
0.013268688326160426
],
[
8,
7,
8,
1,
-0.019076455245684826
],
[
9,
6,
9,
0,
-0.019076455245684826
],
[
9,
6,
8,
1,
0.03234514357184525
],
[
8,
7,
9,
0,
0.03234514357184525
],
[
8,
6,
8,
2,
-0.024016275147702125
],
[
9,
7,
9,
3,
-0.024016275147702125
],
[
8,
7,
8,
3,
-0.052861862228694365
],
[
9,
6,
9,
2,
-0.052861862228694365
],
[
9,
6,
8,
3,
0.02884558708099224
],
[
8,
7,
9,
2,
0.02884558708099224
],
[
8,
6,
8,
6,
0.21346385479332572
],
[
9,
7,
9,
7,
0.21346385479332572
],
[
8,
7,
8,
7,
0.25198556042756637
],
[
9,
6,
9,
6,
0.25198556042756637
],
[
9,
6,
8,
7,
-0.03852170563424064
],
[
8,
7,
9,
6,
-0.03852170563424064
],
[
8,
7,
8,
9,
0.04529789576362553
],
[
9,
6,
9,
8,
0.04529789576362553
],
[
9,
6,
8,
9,
-0.04529789576362553
],
[
8,
7,
9,
8,
-0.04529789576362553
],
[
8,
6,
10,
4,
-0.03697106198242897
],
[
9,
7,
11,
5,
-0.03697106198242897
],
[
8,
7,
10,
5,
-0.01541850313095497
],
[
9,
6,
11,
4,
-0.01541850313095497
],
[
9,
6,
10,
5,
-0.021552558851474005
],
[
8,
7,
11,
4,
-0.021552558851474005
],
[
8,
7,
10,
11,
-0.025225857699175392
],
[
9,
6,
11,
10,
-0.025225857699175392
],
[
9,
6,
10,
11,
0.025225857699175392
],
[
8,
7,
11,
10,
0.025225857699175392
],
[
8,
9,
0,
1,
0.03077533518418126
],
[
9,
8,
1,
0,
0.03077533518418126
],
[
9,
8,
0,
1,
-0.03077533518418126
],
[
8,
9,
1,
0,
-0.03077533518418126
],
[
8,
9,
0,
3,
0.021529920750170396
],
[
9,
8,
1,
2,
0.021529920750170396
],
[
9,
8,
0,
3,
-0.021529920750170153
],
[
8,
9,
1,
2,
-0.021529920750170153
],
[
8,
9,
0,
7,
-0.032345143571845675
],
[
9,
8,
1,
6,
-0.032345143571845675
],
[
9,
8,
0,
7,
0.0323451435718456
],
[
8,
9,
1,
6,
0.0323451435718456
],
[
8,
9,
0,
9,
-0.03145954644202184
],
[
9,
8,
1,
8,
-0.03145954644202184
],
[
9,
8,
0,
9,
0.031459546442022535
],
[
8,
9,
1,
8,
0.031459546442022535
],
[
8,
9,
2,
1,
0.021529920750170153
],
[
9,
8,
3,
0,
0.021529920750170153
],
[
9,
8,
2,
1,
-0.021529920750170396
],
[
8,
9,
3,
0,
-0.021529920750170396
],
[
8,
9,
2,
3,
0.05203120290120461
],
[
9,
8,
3,
2,
0.05203120290120461
],
[
9,
8,
2,
3,
-0.05203120290120461
],
[
8,
9,
3,
2,
-0.05203120290120461
],
[
8,
9,
2,
7,
-0.028845587080992868
],
[
9,
8,
3,
6,
-0.028845587080992868
],
[
9,
8,
2,
7,
0.028845587080992607
],
[
8,
9,
3,
6,
0.028845587080992607
],
[
8,
9,
2,
9,
-0.059087047592982514
],
[
9,
8,
3,
8,
-0.059087047592982514
],
[
9,
8,
2,
9,
0.05908704759298333
],
[
8,
9,
3,
8,
0.05908704759298333
],
[
8,
9,
4,
5,
0.011546828475213558
],
[
9,
8,
5,
4,
0.011546828475213558
],
[
9,
8,
4,
5,
-0.011546828475213558
],
[
8,
9,
5,
4,
-0.011546828475213558
],
[
8,
9,
4,
11,
-0.014601297792487124
],
[
9,
8,
5,
10,
-0.014601297792487124
],
[
9,
8,
4,
11,
0.01460129779248684
],
[
8,
9,
5,
10,
0.01460129779248684
],
[
8,
9,
6,
1,
-0.0323451435718456
],
[
9,
8,
7,
0,
-0.0323451435718456
],
[
9,
8,
6,
1,
0.032345143571845675
],
[
8,
9,
7,
0,
0.032345143571845675
],
[
8,
9,
6,
3,
-0.028845587080992607
],
[
9,
8,
7,
2,
-0.028845587080992607
],
[
9,
8,
6,
3,
0.028845587080992868
],
[
8,
9,
7,
2,
0.028845587080992868
],
[
8,
9,
6,
7,
0.03852170563424122
],
[
9,
8,
7,
6,
0.03852170563424122
],
[
9,
8,
6,
7,
-0.03852170563424122
],
[
8,
9,
7,
6,
-0.03852170563424122
],
[
8,
9,
6,
9,
0.045297895763626264
],
[
9,
8,
7,
8,
0.045297895763626264
],
[
9,
8,
6,
9,
-0.04529789576362645
],
[
8,
9,
7,
8,
-0.04529789576362645
],
[
8,
9,
8,
1,
-0.031459546442022535
],
[
9,
8,
9,
0,
-0.031459546442022535
],
[
9,
8,
8,
1,
0.03145954644202184
],
[
8,
9,
9,
0,
0.03145954644202184
],
[
8,
9,
8,
3,
-0.05908704759298333
],
[
9,
8,
9,
2,
-0.05908704759298333
],
[
9,
8,
8,
3,
0.059087047592982514
],
[
8,
9,
9,
2,
0.059087047592982514
],
[
8,
9,
8,
7,
0.04529789576362645
],
[
9,
8,
9,
6,
0.04529789576362645
],
[
9,
8,
8,
7,
-0.045297895763626264
],
[
8,
9,
9,
6,
-0.045297895763626264
],
[
8,
9,
8,
9,
0.24476508173942024
],
[
9,
8,
9,
8,
0.24476508173942024
],
[
9,
8,
8,
9,
-0.24476508173942024
],
[
8,
9,
9,
8,
-0.24476508173942024
],
[
8,
9,
10,
5,
-0.01460129779248684
],
[
9,
8,
11,
4,
-0.01460129779248684
],
[
9,
8,
10,
5,
0.014601297792487124
],
[
8,
9,
11,
4,
0.014601297792487124
],
[
8,
9,
10,
11,
0.02878585314019134
],
[
9,
8,
11,
10,
0.02878585314019134
],
[
9,
8,
10,
11,
-0.02878585314019134
],
[
8,
9,
11,
10,
-0.02878585314019134
],
[
8,
10,
0,
4,
-0.004076813702629325
],
[
9,
11,
1,
5,
-0.004076813702629325
],
[
8,
11,
0,
5,
0.0002903460830787135
],
[
9,
10,
1,
4,
0.0002903460830787135
],
[
9,
10,
0,
5,
-0.004367159785708038
],
[
8,
11,
1,
4,
-0.004367159785708038
],
[
8,
10,
0,
10,
-0.0005247418373741288
],
[
9,
11,
1,
11,
-0.0005247418373741288
],
[
8,
11,
0,
11,
0.010311685581288935
],
[
9,
10,
1,
10,
0.010311685581288935
],
[
9,
10,
0,
11,
-0.010836427418663063
],
[
8,
11,
1,
10,
-0.010836427418663063
],
[
8,
10,
2,
4,
-0.004814032290419648
],
[
9,
11,
3,
5,
-0.004814032290419648
],
[
8,
11,
2,
5,
0.0024955893311793256
],
[
9,
10,
3,
4,
0.0024955893311793256
],
[
9,
10,
2,
5,
-0.007309621621598973
],
[
8,
11,
3,
4,
-0.007309621621598973
],
[
8,
10,
2,
10,
0.002879665532612097
],
[
9,
11,
3,
11,
0.002879665532612097
],
[
8,
11,
2,
11,
-0.012564919792651862
],
[
9,
10,
3,
10,
-0.012564919792651862
],
[
9,
10,
2,
11,
0.015444585325263958
],
[
8,
11,
3,
10,
0.015444585325263958
],
[
8,
10,
4,
0,
0.004076813702629325
],
[
9,
11,
5,
1,
0.004076813702629325
],
[
8,
11,
4,
1,
0.004367159785708038
],
[
9,
10,
5,
0,
0.004367159785708038
],
[
9,
10,
4,
1,
-0.0002903460830787135
],
[
8,
11,
5,
0,
-0.0002903460830787135
],
[
8,
10,
4,
2,
0.004814032290419648
],
[
9,
11,
5,
3,
0.004814032290419648
],
[
8,
11,
4,
3,
0.007309621621598973
],
[
9,
10,
5,
2,
0.007309621621598973
],
[
9,
10,
4,
3,
-0.0024955893311793256
],
[
8,
11,
5,
2,
-0.0024955893311793256
],
[
8,
10,
4,
6,
0.012490382400525048
],
[
9,
11,
5,
7,
0.012490382400525048
],
[
8,
11,
4,
7,
0.021552558851474068
],
[
9,
10,
5,
6,
0.021552558851474068
],
[
9,
10,
4,
7,
-0.00906217645094902
],
[
8,
11,
5,
6,
-0.00906217645094902
],
[
8,
10,
4,
8,
-0.04166138528361835
],
[
9,
11,
5,
9,
-0.04166138528361835
],
[
8,
11,
4,
9,
-0.014601297792486955
],
[
9,
10,
5,
8,
-0.014601297792486955
],
[
9,
10,
4,
9,
-0.0270600874911314
],
[
8,
11,
5,
8,
-0.0270600874911314
],
[
8,
10,
6,
4,
-0.012490382400525048
],
[
9,
11,
7,
5,
-0.012490382400525048
],
[
8,
11,
6,
5,
0.00906217645094902
],
[
9,
10,
7,
4,
0.00906217645094902
],
[
9,
10,
6,
5,
-0.021552558851474068
],
[
8,
11,
7,
4,
-0.021552558851474068
],
[
8,
10,
6,
10,
0.025248420492918432
],
[
9,
11,
7,
11,
0.025248420492918432
],
[
8,
11,
6,
11,
2.256279374296927e-05
],
[
9,
10,
7,
10,
2.256279374296927e-05
],
[
9,
10,
6,
11,
0.02522585769917546
],
[
8,
11,
7,
10,
0.02522585769917546
],
[
8,
10,
8,
4,
0.04166138528361835
],
[
9,
11,
9,
5,
0.04166138528361835
],
[
8,
11,
8,
5,
0.0270600874911314
],
[
9,
10,
9,
4,
0.0270600874911314
],
[
9,
10,
8,
5,
0.014601297792486955
],
[
8,
11,
9,
4,
0.014601297792486955
],
[
8,
10,
8,
10,
0.153755157717051
],
[
9,
11,
9,
11,
0.153755157717051
],
[
8,
11,
8,
11,
0.1825410108572422
],
[
9,
10,
9,
10,
0.1825410108572422
],
[
9,
10,
8,
11,
-0.028785853140191203
],
[
8,
11,
9,
10,
-0.028785853140191203
],
[
8,
10,
10,
0,
0.0005247418373741288
],
[
9,
11,
11,
1,
0.0005247418373741288
],
[
8,
11,
10,
1,
0.010836427418663063
],
[
9,
10,
11,
0,
0.010836427418663063
],
[
9,
10,
10,
1,
-0.010311685581288935
],
[
8,
11,
11,
0,
-0.010311685581288935
],
[
8,
10,
10,
2,
-0.002879665532612097
],
[
9,
11,
11,
3,
-0.002879665532612097
],
[
8,
11,
10,
3,
-0.015444585325263958
],
[
9,
10,
11,
2,
-0.015444585325263958
],
[
9,
10,
10,
3,
0.012564919792651862
],
[
8,
11,
11,
2,
0.012564919792651862
],
[
8,
10,
10,
6,
-0.025248420492918432
],
[
9,
11,
11,
7,
-0.025248420492918432
],
[
8,
11,
10,
7,
-0.02522585769917546
],
[
9,
10,
11,
6,
-0.02522585769917546
],
[
9,
10,
10,
7,
-2.256279374296927e-05
],
[
8,
11,
11,
6,
-2.256279374296927e-05
],
[
8,
10,
10,
8,
-0.153755157717051
],
[
9,
11,
11,
9,
-0.153755157717051
],
[
8,
11,
10,
9,
0.028785853140191203
],
[
9,
10,
11,
8,
0.028785853140191203
],
[
9,
10,
10,
9,
-0.1825410108572422
],
[
8,
11,
11,
8,
-0.1825410108572422
],
[
10,
0,
0,
4,
-0.026760509302401397
],
[
11,
1,
1,
5,
-0.026760509302401397
],
[
10,
1,
0,
5,
0.0692099018915826
],
[
11,
0,
1,
4,
0.0692099018915826
],
[
11,
0,
0,
5,
-0.095970411193984
],
[
10,
1,
1,
4,
-0.095970411193984
],
[
10,
0,
0,
10,
-0.18998142952015512
],
[
11,
1,
1,
11,
-0.18998142952015512
],
[
10,
1,
0,
11,
0.058356349540128215
],
[
11,
0,
1,
10,
0.058356349540128215
],
[
11,
0,
0,
11,
-0.24833777906028334
],
[
10,
1,
1,
10,
-0.24833777906028334
],
[
10,
0,
2,
4,
0.0029359261583286993
],
[
11,
1,
3,
5,
0.0029359261583286993
],
[
10,
1,
2,
5,
0.031083926353075067
],
[
11,
0,
3,
4,
0.031083926353075067
],
[
11,
0,
2,
5,
-0.028148000194746368
],
[
10,
1,
3,
4,
-0.028148000194746368
],
[
10,
0,
2,
10,
-0.011112200962310172
],
[
11,
1,
3,
11,
-0.011112200962310172
],
[
10,
1,
2,
11,
-0.004414337325981923
],
[
11,
0,
3,
10,
-0.004414337325981923
],
[
11,
0,
2,
11,
-0.006697863636328249
],
[
10,
1,
3,
10,
-0.006697863636328249
],
[
10,
0,
4,
0,
0.026760509302401397
],
[
11,
1,
5,
1,
0.026760509302401397
],
[
10,
1,
4,
1,
0.095970411193984
],
[
11,
0,
5,
0,
0.095970411193984
],
[
11,
0,
4,
1,
-0.0692099018915826
],
[
10,
1,
5,
0,
-0.0692099018915826
],
[
10,
0,
4,
2,
-0.0029359261583286993
],
[
11,
1,
5,
3,
-0.0029359261583286993
],
[
10,
1,
4,
3,
0.028148000194746368
],
[
11,
0,
5,
2,
0.028148000194746368
],
[
11,
0,
4,
3,
-0.031083926353075067
],
[
10,
1,
5,
2,
-0.031083926353075067
],
[
10,
0,
4,
6,
-0.04008891571842477
],
[
11,
1,
5,
7,
-0.04008891571842477
],
[
10,
1,
4,
7,
0.08296224781011023
],
[
11,
0,
5,
6,
0.08296224781011023
],
[
11,
0,
4,
7,
-0.123051163528535
],
[
10,
1,
5,
6,
-0.123051163528535
],
[
10,
0,
4,
8,
0.018433109241773382
],
[
11,
1,
5,
9,
0.018433109241773382
],
[
10,
1,
4,
9,
0.00029034608307886174
],
[
11,
0,
5,
8,
0.00029034608307886174
],
[
11,
0,
4,
9,
0.018142763158694522
],
[
10,
1,
5,
8,
0.018142763158694522
],
[
10,
0,
6,
4,
0.04008891571842477
],
[
11,
1,
7,
5,
0.04008891571842477
],
[
10,
1,
6,
5,
0.123051163528535
],
[
11,
0,
7,
4,
0.123051163528535
],
[
11,
0,
6,
5,
-0.08296224781011023
],
[
10,
1,
7,
4,
-0.08296224781011023
],
[
10,
0,
6,
10,
-0.0069218673040118
],
[
11,
1,
7,
11,
-0.0069218673040118
],
[
10,
1,
6,
11,
0.049158007390657836
],
[
11,
0,
7,
10,
0.049158007390657836
],
[
11,
0,
6,
11,
-0.056079874694669636
],
[
10,
1,
7,
10,
-0.056079874694669636
],
[
10,
0,
8,
4,
-0.018433109241773382
],
[
11,
1,
9,
5,
-0.018433109241773382
],
[
10,
1,
8,
5,
-0.018142763158694522
],
[
11,
0,
9,
4,
-0.018142763158694522
],
[
11,
0,
8,
5,
-0.00029034608307886174
],
[
10,
1,
9,
4,
-0.00029034608307886174
],
[
10,
0,
8,
10,
0.0005247418373740369
],
[
11,
1,
9,
11,
0.0005247418373740369
],
[
10,
1,
8,
11,
0.010836427418662937
],
[
11,
0,
9,
10,
0.010836427418662937
],
[
11,
0,
8,
11,
-0.0103116855812889
],
[
10,
1,
9,
10,
-0.0103116855812889
],
[
10,
0,
10,
0,
0.18998142952015512
],
[
11,
1,
11,
1,
0.18998142952015512
],
[
10,
1,
10,
1,
0.24833777906028334
],
[
11,
0,
11,
0,
0.24833777906028334
],
[
11,
0,
10,
1,
-0.058356349540128215
],
[
10,
1,
11,
0,
-0.058356349540128215
],
[
10,
0,
10,
2,
0.011112200962310172
],
[
11,
1,
11,
3,
0.011112200962310172
],
[
10,
1,
10,
3,
0.006697863636328249
],
[
11,
0,
11,
2,
0.006697863636328249
],
[
11,
0,
10,
3,
0.004414337325981923
],
[
10,
1,
11,
2,
0.004414337325981923
],
[
10,
0,
10,
6,
0.0069218673040118
],
[
11,
1,
11,
7,
0.0069218673040118
],
[
10,
1,
10,
7,
0.056079874694669636
],
[
11,
0,
11,
6,
0.056079874694669636
],
[
11,
0,
10,
7,
-0.049158007390657836
],
[
10,
1,
11,
6,
-0.049158007390657836
],
[
10,
0,
10,
8,
-0.0005247418373740369
],
[
11,
1,
11,
9,
-0.0005247418373740369
],
[
10,
1,
10,
9,
0.0103116855812889
],
[
11,
0,
11,
8,
0.0103116855812889
],
[
11,
0,
10,
9,
-0.010836427418662937
],
[
10,
1,
11,
8,
-0.010836427418662937
],
[
10,
2,
0,
4,
-0.011146618950802097
],
[
11,
3,
1,
5,
-0.011146618950802097
],
[
10,
3,
0,
5,
0.017001381243944198
],
[
11,
2,
1,
4,
0.017001381243944198
],
[
11,
2,
0,
5,
-0.028148000194746295
],
[
10,
3,
1,
4,
-0.028148000194746295
],
[
10,
2,
0,
10,
-0.011112200962310241
],
[
11,
3,
1,
11,
-0.011112200962310241
],
[
10,
3,
0,
11,
-0.0044143373259819246
],
[
11,
2,
1,
10,
-0.0044143373259819246
],
[
11,
2,
0,
11,
-0.0066978636363283165
],
[
10,
3,
1,
10,
-0.0066978636363283165
],
[
10,
2,
2,
4,
-0.03162702813568834
],
[
11,
3,
3,
5,
-0.03162702813568834
],
[
10,
3,
2,
5,
0.0008512375427506473
],
[
11,
2,
3,
4,
0.0008512375427506473
],
[
11,
2,
2,
5,
-0.032478265678438985
],
[
10,
3,
3,
4,
-0.032478265678438985
],
[
10,
2,
2,
10,
-0.17440628129087576
],
[
11,
3,
3,
11,
-0.17440628129087576
],
[
10,
3,
2,
11,
0.023092123234941128
],
[
11,
2,
3,
10,
0.023092123234941128
],
[
11,
2,
2,
11,
-0.1974984045258169
],
[
10,
3,
3,
10,
-0.1974984045258169
],
[
10,
2,
4,
0,
0.011146618950802097
],
[
11,
3,
5,
1,
0.011146618950802097
],
[
10,
3,
4,
1,
0.028148000194746295
],
[
11,
2,
5,
0,
0.028148000194746295
],
[
11,
2,
4,
1,
-0.017001381243944198
],
[
10,
3,
5,
0,
-0.017001381243944198
],
[
10,
2,
4,
2,
0.03162702813568834
],
[
11,
3,
5,
3,
0.03162702813568834
],
[
10,
3,
4,
3,
0.032478265678438985
],
[
11,
2,
5,
2,
0.032478265678438985
],
[
11,
2,
4,
3,
-0.0008512375427506473
],
[
10,
3,
5,
2,
-0.0008512375427506473
],
[
10,
2,
4,
6,
-0.020274679690288018
],
[
11,
3,
5,
7,
-0.020274679690288018
],
[
10,
3,
4,
7,
0.0006703112156066474
],
[
11,
2,
5,
6,
0.0006703112156066474
],
[
11,
2,
4,
7,
-0.020944990905894665
],
[
10,
3,
5,
6,
-0.020944990905894665
],
[
10,
2,
4,
8,
0.0060093905737742224
],
[
11,
3,
5,
9,
0.0060093905737742224
],
[
10,
3,
4,
9,
0.0024955893311794956
],
[
11,
2,
5,
8,
0.0024955893311794956
],
[
11,
2,
4,
9,
0.003513801242594727
],
[
10,
3,
5,
8,
0.003513801242594727
],
[
10,
2,
6,
4,
0.020274679690288018
],
[
11,
3,
7,
5,
0.020274679690288018
],
[
10,
3,
6,
5,
0.020944990905894665
],
[
11,
2,
7,
4,
0.020944990905894665
],
[
11,
2,
6,
5,
-0.0006703112156066474
],
[
10,
3,
7,
4,
-0.0006703112156066474
],
[
10,
2,
6,
10,
0.02026736114958124
],
[
11,
3,
7,
11,
0.02026736114958124
],
[
10,
3,
6,
11,
0.032976456642009815
],
[
11,
2,
7,
10,
0.032976456642009815
],
[
11,
2,
6,
11,
-0.012709095492428572
],
[
10,
3,
7,
10,
-0.012709095492428572
],
[
10,
2,
8,
4,
-0.0060093905737742224
],
[
11,
3,
9,
5,
-0.0060093905737742224
],
[
10,
3,
8,
5,
-0.003513801242594727
],
[
11,
2,
9,
4,
-0.003513801242594727
],
[
11,
2,
8,
5,
-0.0024955893311794956
],
[
10,
3,
9,
4,
-0.0024955893311794956
],
[
10,
2,
8,
10,
-0.002879665532612064
],
[
11,
3,
9,
11,
-0.002879665532612064
],
[
10,
3,
8,
11,
-0.015444585325264375
],
[
11,
2,
9,
10,
-0.015444585325264375
],
[
11,
2,
8,
11,
0.012564919792652311
],
[
10,
3,
9,
10,
0.012564919792652311
],
[
10,
2,
10,
0,
0.011112200962310241
],
[
11,
3,
11,
1,
0.011112200962310241
],
[
10,
3,
10,
1,
0.0066978636363283165
],
[
11,
2,
11,
0,
0.0066978636363283165
],
[
11,
2,
10,
1,
0.0044143373259819246
],
[
10,
3,
11,
0,
0.0044143373259819246
],
[
10,
2,
10,
2,
0.17440628129087576
],
[
11,
3,
11,
3,
0.17440628129087576
],
[
10,
3,
10,
3,
0.1974984045258169
],
[
11,
2,
11,
2,
0.1974984045258169
],
[
11,
2,
10,
3,
-0.023092123234941128
],
[
10,
3,
11,
2,
-0.023092123234941128
],
[
10,
2,
10,
6,
-0.02026736114958124
],
[
11,
3,
11,
7,
-0.02026736114958124
],
[
10,
3,
10,
7,
0.012709095492428572
],
[
11,
2,
11,
6,
0.012709095492428572
],
[
11,
2,
10,
7,
-0.032976456642009815
],
[
10,
3,
11,
6,
-0.032976456642009815
],
[
10,
2,
10,
8,
0.002879665532612064
],
[
11,
3,
11,
9,
0.002879665532612064
],
[
10,
3,
10,
9,
-0.012564919792652311
],
[
11,
2,
11,
8,
-0.012564919792652311
],
[
11,
2,
10,
9,
0.015444585325264375
],
[
10,
3,
11,
8,
0.015444585325264375
],
[
10,
5,
0,
1,
0.06920990189158262
],
[
11,
4,
1,
0,
0.06920990189158262
],
[
11,
4,
0,
1,
-0.06920990189158262
],
[
10,
5,
1,
0,
-0.06920990189158262
],
[
10,
4,
0,
2,
-0.014082545109130849
],
[
11,
5,
1,
3,
-0.014082545109130849
],
[
10,
5,
0,
3,
0.01700138124394416
],
[
11,
4,
1,
2,
0.01700138124394416
],
[
11,
4,
0,
3,
-0.031083926353075008
],
[
10,
5,
1,
2,
-0.031083926353075008
],
[
10,
4,
0,
6,
-0.036500115866934274
],
[
11,
5,
1,
7,
-0.036500115866934274
],
[
10,
5,
0,
7,
0.08655104766160071
],
[
11,
4,
1,
6,
0.08655104766160071
],
[
11,
4,
0,
7,
-0.12305116352853498
],
[
10,
5,
1,
6,
-0.12305116352853498
],
[
10,
4,
0,
8,
0.02250992294440272
],
[
11,
5,
1,
9,
0.02250992294440272
],
[
10,
5,
0,
9,
0.004367159785708224
],
[
11,
4,
1,
8,
0.004367159785708224
],
[
11,
4,
0,
9,
0.018142763158694498
],
[
10,
5,
1,
8,
0.018142763158694498
],
[
10,
4,
2,
0,
0.014082545109130849
],
[
11,
5,
3,
1,
0.014082545109130849
],
[
10,
5,
2,
1,
0.031083926353075008
],
[
11,
4,
3,
0,
0.031083926353075008
],
[
11,
4,
2,
1,
-0.01700138124394416
],
[
10,
5,
3,
0,
-0.01700138124394416
],
[
10,
5,
2,
3,
0.0008512375427505725
],
[
11,
4,
3,
2,
0.0008512375427505725
],
[
11,
4,
2,
3,
-0.0008512375427505725
],
[
10,
5,
3,
2,
-0.0008512375427505725
],
[
10,
4,
2,
6,
0.005740375280511779
],
[
11,
5,
3,
7,
0.005740375280511779
],
[
10,
5,
2,
7,
0.026685366186406333
],
[
11,
4,
3,
6,
0.026685366186406333
],
[
11,
4,
2,
7,
-0.020944990905894554
],
[
10,
5,
3,
6,
-0.020944990905894554
],
[
10,
4,
2,
8,
0.010823422864194097
],
[
11,
5,
3,
9,
0.010823422864194097
],
[
10,
5,
2,
9,
0.007309621621599264
],
[
11,
4,
3,
8,
0.007309621621599264
],
[
11,
4,
2,
9,
0.0035138012425948344
],
[
10,
5,
3,
8,
0.0035138012425948344
],
[
10,
5,
4,
5,
0.13831970235123767
],
[
11,
4,
5,
4,
0.13831970235123767
],
[
11,
4,
4,
5,
-0.13831970235123767
],
[
10,
5,
5,
4,
-0.13831970235123767
],
[
10,
4,
4,
10,
-0.1839414707290406
],
[
11,
5,
5,
11,
-0.1839414707290406
],
[
10,
5,
4,
11,
0.08446432150544055
],
[
11,
4,
5,
10,
0.08446432150544055
],
[
11,
4,
4,
11,
-0.26840579223448113
],
[
10,
5,
5,
10,
-0.26840579223448113
],
[
10,
4,
6,
0,
0.036500115866934274
],
[
11,
5,
7,
1,
0.036500115866934274
],
[
10,
5,
6,
1,
0.12305116352853498
],
[
11,
4,
7,
0,
0.12305116352853498
],
[
11,
4,
6,
1,
-0.08655104766160071
],
[
10,
5,
7,
0,
-0.08655104766160071
],
[
10,
4,
6,
2,
-0.005740375280511779
],
[
11,
5,
7,
3,
-0.005740375280511779
],
[
10,
5,
6,
3,
0.020944990905894554
],
[
11,
4,
7,
2,
0.020944990905894554
],
[
11,
4,
6,
3,
-0.026685366186406333
],
[
10,
5,
7,
2,
-0.026685366186406333
],
[
10,
5,
6,
7,
0.13374607160351196
],
[
11,
4,
7,
6,
0.13374607160351196
],
[
11,
4,
6,
7,
-0.13374607160351196
],
[
10,
5,
7,
6,
-0.13374607160351196
],
[
10,
4,
6,
8,
0.036971061982428645
],
[
11,
5,
7,
9,
0.036971061982428645
],
[
10,
5,
6,
9,
0.021552558851473662
],
[
11,
4,
7,
8,
0.021552558851473662
],
[
11,
4,
6,
9,
0.015418503130954985
],
[
10,
5,
7,
8,
0.015418503130954985
],
[
10,
4,
8,
0,
-0.02250992294440272
],
[
11,
5,
9,
1,
-0.02250992294440272
],
[
10,
5,
8,
1,
-0.018142763158694498
],
[
11,
4,
9,
0,
-0.018142763158694498
],
[
11,
4,
8,
1,
-0.004367159785708224
],
[
10,
5,
9,
0,
-0.004367159785708224
],
[
10,
4,
8,
2,
-0.010823422864194097
],
[
11,
5,
9,
3,
-0.010823422864194097
],
[
10,
5,
8,
3,
-0.0035138012425948344
],
[
11,
4,
9,
2,
-0.0035138012425948344
],
[
11,
4,
8,
3,
-0.007309621621599264
],
[
10,
5,
9,
2,
-0.007309621621599264
],
[
10,
4,
8,
6,
-0.036971061982428645
],
[
11,
5,
9,
7,
-0.036971061982428645
],
[
10,
5,
8,
7,
-0.015418503130954985
],
[
11,
4,
9,
6,
-0.015418503130954985
],
[
11,
4,
8,
7,
-0.021552558851473662
],
[
10,
5,
9,
6,
-0.021552558851473662
],
[
10,
5,
8,
9,
-0.014601297792486987
],
[
11,
4,
9,
8,
-0.014601297792486987
],
[
11,
4,
8,
9,
0.014601297792486987
],
[
10,
5,
9,
8,
0.014601297792486987
],
[
10,
4,
10,
4,
0.1839414707290406
],
[
11,
5,
11,
5,
0.1839414707290406
],
[
10,
5,
10,
5,
0.26840579223448113
],
[
11,
4,
11,
4,
0.26840579223448113
],
[
11,
4,
10,
5,
-0.08446432150544055
],
[
10,
5,
11,
4,
-0.08446432150544055
],
[
10,
5,
10,
11,
0.06675671183235653
],
[
11,
4,
11,
10,
0.06675671183235653
],
[
11,
4,
10,
11,
-0.06675671183235653
],
[
10,
5,
11,
10,
-0.06675671183235653
],
[
10,
6,
0,
4,
0.003588799851490271
],
[
11,
7,
1,
5,
0.003588799851490271
],
[
10,
7,
0,
5,
0.08655104766160049
],
[
11,
6,
1,
4,
0.08655104766160049
],
[
11,
6,
0,
5,
-0.08296224781011022
],
[
10,
7,
1,
4,
-0.08296224781011022
],
[
10,
6,
0,
10,
-0.0069218673040118
],
[
11,
7,
1,
11,
-0.0069218673040118
],
[
10,
7,
0,
11,
0.04915800739065776
],
[
11,
6,
1,
10,
0.04915800739065776
],
[
11,
6,
0,
11,
-0.05607987469466956
],
[
10,
7,
1,
10,
-0.05607987469466956
],
[
10,
6,
2,
4,
0.02601505497079971
],
[
11,
7,
3,
5,
0.02601505497079971
],
[
10,
7,
2,
5,
0.026685366186406264
],
[
11,
6,
3,
4,
0.026685366186406264
],
[
11,
6,
2,
5,
-0.0006703112156065521
],
[
10,
7,
3,
4,
-0.0006703112156065521
],
[
10,
6,
2,
10,
0.020267361149581168
],
[
11,
7,
3,
11,
0.020267361149581168
],
[
10,
7,
2,
11,
0.03297645664200981
],
[
11,
6,
3,
10,
0.03297645664200981
],
[
11,
6,
2,
11,
-0.01270909549242864
],
[
10,
7,
3,
10,
-0.01270909549242864
],
[
10,
6,
4,
0,
-0.003588799851490271
],
[
11,
7,
5,
1,
-0.003588799851490271
],
[
10,
7,
4,
1,
0.08296224781011022
],
[
11,
6,
5,
0,
0.08296224781011022
],
[
11,
6,
4,
1,
-0.08655104766160049
],
[
10,
7,
5,
0,
-0.08655104766160049
],
[
10,
6,
4,
2,
-0.02601505497079971
],
[
11,
7,
5,
3,
-0.02601505497079971
],
[
10,
7,
4,
3,
0.0006703112156065521
],
[
11,
6,
5,
2,
0.0006703112156065521
],
[
11,
6,
4,
3,
-0.026685366186406264
],
[
10,
7,
5,
2,
-0.026685366186406264
],
[
10,
6,
4,
6,
-0.006085139208595214
],
[
11,
7,
5,
7,
-0.006085139208595214
],
[
10,
7,
4,
7,
0.12766093239491663
],
[
11,
6,
5,
6,
0.12766093239491663
],
[
11,
6,
4,
7,
-0.13374607160351185
],
[
10,
7,
5,
6,
-0.13374607160351185
],
[
10,
6,
4,
8,
0.02448067958190398
],
[
11,
7,
5,
9,
0.02448067958190398
],
[
10,
7,
4,
9,
0.009062176450948967
],
[
11,
6,
5,
8,
0.009062176450948967
],
[
11,
6,
4,
9,
0.015418503130955016
],
[
10,
7,
5,
8,
0.015418503130955016
],
[
10,
6,
6,
4,
0.006085139208595214
],
[
11,
7,
7,
5,
0.006085139208595214
],
[
10,
7,
6,
5,
0.13374607160351185
],
[
11,
6,
7,
4,
0.13374607160351185
],
[
11,
6,
6,
5,
-0.12766093239491663
],
[
10,
7,
7,
4,
-0.12766093239491663
],
[
10,
6,
6,
10,
-0.15898700458694356
],
[
11,
7,
7,
11,
-0.15898700458694356
],
[
10,
7,
6,
11,
0.1090383113227271
],
[
11,
6,
7,
10,
0.1090383113227271
],
[
11,
6,
6,
11,
-0.26802531590967066
],
[
10,
7,
7,
10,
-0.26802531590967066
],
[
10,
6,
8,
4,
-0.02448067958190398
],
[
11,
7,
9,
5,
-0.02448067958190398
],
[
10,
7,
8,
5,
-0.015418503130955016
],
[
11,
6,
9,
4,
-0.015418503130955016
],
[
11,
6,
8,
5,
-0.009062176450948967
],
[
10,
7,
9,
4,
-0.009062176450948967
],
[
10,
6,
8,
10,
-0.025248420492918356
],
[
11,
7,
9,
11,
-0.025248420492918356
],
[
10,
7,
8,
11,
-0.025225857699175343
],
[
11,
6,
9,
10,
-0.025225857699175343
],
[
11,
6,
8,
11,
-2.2562793743013653e-05
],
[
10,
7,
9,
10,
-2.2562793743013653e-05
],
[
10,
6,
10,
0,
0.0069218673040118
],
[
11,
7,
11,
1,
0.0069218673040118
],
[
10,
7,
10,
1,
0.05607987469466956
],
[
11,
6,
11,
0,
0.05607987469466956
],
[
11,
6,
10,
1,
-0.04915800739065776
],
[
10,
7,
11,
0,
-0.04915800739065776
],
[
10,
6,
10,
2,
-0.020267361149581168
],
[
11,
7,
11,
3,
-0.020267361149581168
],
[
10,
7,
10,
3,
0.01270909549242864
],
[
11,
6,
11,
2,
0.01270909549242864
],
[
11,
6,
10,
3,
-0.03297645664200981
],
[
10,
7,
11,
2,
-0.03297645664200981
],
[
10,
6,
10,
6,
0.15898700458694356
],
[
11,
7,
11,
7,
0.15898700458694356
],
[
10,
7,
10,
7,
0.26802531590967066
],
[
11,
6,
11,
6,
0.26802531590967066
],
[
11,
6,
10,
7,
-0.1090383113227271
],
[
10,
7,
11,
6,
-0.1090383113227271
],
[
10,
6,
10,
8,
0.025248420492918356
],
[
11,
7,
11,
9,
0.025248420492918356
],
[
10,
7,
10,
9,
2.2562793743013653e-05
],
[
11,
6,
11,
8,
2.2562793743013653e-05
],
[
11,
6,
10,
9,
0.025225857699175343
],
[
10,
7,
11,
8,
0.025225857699175343
],
[
10,
8,
0,
4,
0.004076813702629232
],
[
11,
9,
1,
5,
0.004076813702629232
],
[
10,
9,
0,
5,
0.00436715978570797
],
[
11,
8,
1,
4,
0.00436715978570797
],
[
11,
8,
0,
5,
-0.00029034608307873804
],
[
10,
9,
1,
4,
-0.00029034608307873804
],
[
10,
8,
0,
10,
0.0005247418373740906
],
[
11,
9,
1,
11,
0.0005247418373740906
],
[
10,
9,
0,
11,
0.010836427418663133
],
[
11,
8,
1,
10,
0.010836427418663133
],
[
11,
8,
0,
11,
-0.010311685581289042
],
[
10,
9,
1,
10,
-0.010311685581289042
],
[
10,
8,
2,
4,
0.004814032290419785
],
[
11,
9,
3,
5,
0.004814032290419785
],
[
10,
9,
2,
5,
0.007309621621598905
],
[
11,
8,
3,
4,
0.007309621621598905
],
[
11,
8,
2,
5,
-0.0024955893311791205
],
[
10,
9,
3,
4,
-0.0024955893311791205
],
[
10,
8,
2,
10,
-0.0028796655326110733
],
[
11,
9,
3,
11,
-0.0028796655326110733
],
[
10,
9,
2,
11,
-0.015444585325263742
],
[
11,
8,
3,
10,
-0.015444585325263742
],
[
11,
8,
2,
11,
0.012564919792652668
],
[
10,
9,
3,
10,
0.012564919792652668
],
[
10,
8,
4,
0,
-0.004076813702629232
],
[
11,
9,
5,
1,
-0.004076813702629232
],
[
10,
9,
4,
1,
0.00029034608307873804
],
[
11,
8,
5,
0,
0.00029034608307873804
],
[
11,
8,
4,
1,
-0.00436715978570797
],
[
10,
9,
5,
0,
-0.00436715978570797
],
[
10,
8,
4,
2,
-0.004814032290419785
],
[
11,
9,
5,
3,
-0.004814032290419785
],
[
10,
9,
4,
3,
0.0024955893311791205
],
[
11,
8,
5,
2,
0.0024955893311791205
],
[
11,
8,
4,
3,
-0.007309621621598905
],
[
10,
9,
5,
2,
-0.007309621621598905
],
[
10,
8,
4,
6,
-0.012490382400524514
],
[
11,
9,
5,
7,
-0.012490382400524514
],
[
10,
9,
4,
7,
0.009062176450949207
],
[
11,
8,
5,
6,
0.009062176450949207
],
[
11,
8,
4,
7,
-0.02155255885147372
],
[
10,
9,
5,
6,
-0.02155255885147372
],
[
10,
8,
4,
8,
0.04166138528361788
],
[
11,
9,
5,
9,
0.04166138528361788
],
[
10,
9,
4,
9,
0.02706008749113105
],
[
11,
8,
5,
8,
0.02706008749113105
],
[
11,
8,
4,
9,
0.01460129779248683
],
[
10,
9,
5,
8,
0.01460129779248683
],
[
10,
8,
6,
4,
0.012490382400524514
],
[
11,
9,
7,
5,
0.012490382400524514
],
[
10,
9,
6,
5,
0.02155255885147372
],
[
11,
8,
7,
4,
0.02155255885147372
],
[
11,
8,
6,
5,
-0.009062176450949207
],
[
10,
9,
7,
4,
-0.009062176450949207
],
[
10,
8,
6,
10,
-0.02524842049291796
],
[
11,
9,
7,
11,
-0.02524842049291796
],
[
10,
9,
6,
11,
-0.025225857699174983
],
[
11,
8,
7,
10,
-0.025225857699174983
],
[
11,
8,
6,
11,
-2.256279374297913e-05
],
[
10,
9,
7,
10,
-2.256279374297913e-05
],
[
10,
8,
8,
4,
-0.04166138528361788
],
[
11,
9,
9,
5,
-0.04166138528361788
],
[
10,
9,
8,
5,
-0.01460129779248683
],
[
11,
8,
9,
4,
-0.01460129779248683
],
[
11,
8,
8,
5,
-0.02706008749113105
],
[
10,
9,
9,
4,
-0.02706008749113105
],
[
10,
8,
8,
10,
-0.15375515771704976
],
[
11,
9,
9,
11,
-0.15375515771704976
],
[
10,
9,
8,
11,
0.02878585314019145
],
[
11,
8,
9,
10,
0.02878585314019145
],
[
11,
8,
8,
11,
-0.1825410108572412
],
[
10,
9,
9,
10,
-0.1825410108572412
],
[
10,
8,
10,
0,
-0.0005247418373740906
],
[
11,
9,
11,
1,
-0.0005247418373740906
],
[
10,
9,
10,
1,
0.010311685581289042
],
[
11,
8,
11,
0,
0.010311685581289042
],
[
11,
8,
10,
1,
-0.010836427418663133
],
[
10,
9,
11,
0,
-0.010836427418663133
],
[
10,
8,
10,
2,
0.0028796655326110733
],
[
11,
9,
11,
3,
0.0028796655326110733
],
[
10,
9,
10,
3,
-0.012564919792652668
],
[
11,
8,
11,
2,
-0.012564919792652668
],
[
11,
8,
10,
3,
0.015444585325263742
],
[
10,
9,
11,
2,
0.015444585325263742
],
[
10,
8,
10,
6,
0.02524842049291796
],
[
11,
9,
11,
7,
0.02524842049291796
],
[
10,
9,
10,
7,
2.256279374297913e-05
],
[
11,
8,
11,
6,
2.256279374297913e-05
],
[
11,
8,
10,
7,
0.025225857699174983
],
[
10,
9,
11,
6,
0.025225857699174983
],
[
10,
8,
10,
8,
0.15375515771704976
],
[
11,
9,
11,
9,
0.15375515771704976
],
[
10,
9,
10,
9,
0.1825410108572412
],
[
11,
8,
11,
8,
0.1825410108572412
],
[
11,
8,
10,
9,
-0.02878585314019145
],
[
10,
9,
11,
8,
-0.02878585314019145
],
[
10,
11,
0,
1,
0.05835634954012831
],
[
11,
10,
1,
0,
0.05835634954012831
],
[
11,
10,
0,
1,
-0.05835634954012831
],
[
10,
11,
1,
0,
-0.05835634954012831
],
[
10,
11,
0,
3,
-0.004414337325981848
],
[
11,
10,
1,
2,
-0.004414337325981848
],
[
11,
10,
0,
3,
0.004414337325981867
],
[
10,
11,
1,
2,
0.004414337325981867
],
[
10,
11,
0,
7,
0.049158007390657656
],
[
11,
10,
1,
6,
0.049158007390657656
],
[
11,
10,
0,
7,
-0.04915800739065759
],
[
10,
11,
1,
6,
-0.04915800739065759
],
[
10,
11,
0,
9,
0.010836427418662807
],
[
11,
10,
1,
8,
0.010836427418662807
],
[
11,
10,
0,
9,
-0.010836427418662892
],
[
10,
11,
1,
8,
-0.010836427418662892
],
[
10,
11,
2,
1,
-0.004414337325981867
],
[
11,
10,
3,
0,
-0.004414337325981867
],
[
11,
10,
2,
1,
0.004414337325981848
],
[
10,
11,
3,
0,
0.004414337325981848
],
[
10,
11,
2,
3,
0.02309212323494126
],
[
11,
10,
3,
2,
0.02309212323494126
],
[
11,
10,
2,
3,
-0.02309212323494126
],
[
10,
11,
3,
2,
-0.02309212323494126
],
[
10,
11,
2,
7,
0.032976456642009704
],
[
11,
10,
3,
6,
0.032976456642009704
],
[
11,
10,
2,
7,
-0.03297645664200995
],
[
10,
11,
3,
6,
-0.03297645664200995
],
[
10,
11,
2,
9,
-0.015444585325264184
],
[
11,
10,
3,
8,
-0.015444585325264184
],
[
11,
10,
2,
9,
0.01544458532526421
],
[
10,
11,
3,
8,
0.01544458532526421
],
[
10,
11,
4,
5,
0.08446432150544059
],
[
11,
10,
5,
4,
0.08446432150544059
],
[
11,
10,
4,
5,
-0.08446432150544059
],
[
10,
11,
5,
4,
-0.08446432150544059
],
[
10,
11,
4,
11,
0.0667567118323563
],
[
11,
10,
5,
10,
0.0667567118323563
],
[
11,
10,
4,
11,
-0.06675671183235657
],
[
10,
11,
5,
10,
-0.06675671183235657
],
[
10,
11,
6,
1,
0.04915800739065759
],
[
11,
10,
7,
0,
0.04915800739065759
],
[
11,
10,
6,
1,
-0.049158007390657656
],
[
10,
11,
7,
0,
-0.049158007390657656
],
[
10,
11,
6,
3,
0.03297645664200995
],
[
11,
10,
7,
2,
0.03297645664200995
],
[
11,
10,
6,
3,
-0.032976456642009704
],
[
10,
11,
7,
2,
-0.032976456642009704
],
[
10,
11,
6,
7,
0.10903831132272707
],
[
11,
10,
7,
6,
0.10903831132272707
],
[
11,
10,
6,
7,
-0.10903831132272707
],
[
10,
11,
7,
6,
-0.10903831132272707
],
[
10,
11,
6,
9,
-0.025225857699174792
],
[
11,
10,
7,
8,
-0.025225857699174792
],
[
11,
10,
6,
9,
0.02522585769917536
],
[
10,
11,
7,
8,
0.02522585769917536
],
[
10,
11,
8,
1,
0.010836427418662892
],
[
11,
10,
9,
0,
0.010836427418662892
],
[
11,
10,
8,
1,
-0.010836427418662807
],
[
10,
11,
9,
0,
-0.010836427418662807
],
[
10,
11,
8,
3,
-0.01544458532526421
],
[
11,
10,
9,
2,
-0.01544458532526421
],
[
11,
10,
8,
3,
0.015444585325264184
],
[
10,
11,
9,
2,
0.015444585325264184
],
[
10,
11,
8,
7,
-0.02522585769917536
],
[
11,
10,
9,
6,
-0.02522585769917536
],
[
11,
10,
8,
7,
0.025225857699174792
],
[
10,
11,
9,
6,
0.025225857699174792
],
[
10,
11,
8,
9,
0.028785853140191765
],
[
11,
10,
9,
8,
0.028785853140191765
],
[
11,
10,
8,
9,
-0.028785853140191765
],
[
10,
11,
9,
8,
-0.028785853140191765
],
[
10,
11,
10,
5,
0.06675671183235657
],
[
11,
10,
11,
4,
0.06675671183235657
],
[
11,
10,
10,
5,
-0.0667567118323563
],
[
10,
11,
11,
4,
-0.0667567118323563
],
[
10,
11,
10,
11,
0.21831055739575955
],
[
11,
10,
11,
10,
0.21831055739575955
],
[
11,
10,
10,
11,
-0.21831055739575955
],
[
10,
11,
11,
10,
-0.21831055739575955
]
]
},
"nso": {
"data": 12
},
"na": {
"data": 2
},
"nb": {
"data": 2
},
"point_group": {
"data": "d2h"
},
"symmetry": {
"data": [
6,
6,
6,
6,
0,
0,
6,
6,
6,
6,
0,
0
]
}
}
