# Supplementary material for: Thermal Weight Determination and Interstate Coupling in State-Averaged ADAPT-VQE
Source: J Chem Theory Comput. 2025 Dec 4;21(24):12557–72. doi: 10.1021/acs.jctc.5c01313 (PMC12752808; doi:10.1021/acs.jctc.5c01313)
Supplement: Supplementary file 2 [file ct5c01313_si_002.zip › fe2p_exact_values.csv]

	T	U	S	F	S2
1	15.78875137983391	-1261.6568223101563	0.4579493250077524	-1261.6568452076226	5.999999999999998
2	31.57750275966782	-1261.6567831333762	0.999972833227895	-1261.6568831306604	6.0
3	63.15500551933564	-1261.6567285025558	1.394284965446889	-1261.6570073595512	6.0
4	94.73250827900345	-1261.6567015948306	1.5058010525526213	-1261.6571533351503	6.000000000000002
5	126.31001103867128	-1261.6566866334701	1.5493763773061584	-1261.6573063840265	6.000000000000002
6	157.88751379833909	-1261.6566772562696	1.570463330604248	-1261.657462487942	6.0
