# Supplementary material for: Thermal Weight Determination and Interstate Coupling in State-Averaged ADAPT-VQE
Source: J Chem Theory Comput. 2025 Dec 4;21(24):12557–72. doi: 10.1021/acs.jctc.5c01313 (PMC12752808; doi:10.1021/acs.jctc.5c01313)
Supplement: Supplementary file 2 [file ct5c01313_si_002.zip › fe2p.json]

{
"scalar_energy": {
"data": -1240.9624042848272
},
"oei": {
"data": [
[
0,
0,
-5.528627062342722
],
[
1,
1,
-5.528627062342722
],
[
0,
2,
-0.00012528134845237745
],
[
1,
3,
-0.00012528134845237745
],
[
0,
10,
-0.015399143925890856
],
[
1,
11,
-0.015399143925890856
],
[
2,
0,
-0.0001252813484524042
],
[
3,
1,
-0.0001252813484524042
],
[
2,
2,
-5.6044558955348736
],
[
3,
3,
-5.6044558955348736
],
[
2,
10,
-0.003120704707481042
],
[
3,
11,
-0.003120704707481042
],
[
4,
4,
-5.6043498115441786
],
[
5,
5,
-5.6043498115441786
],
[
6,
6,
-5.594149824819873
],
[
7,
7,
-5.594149824819873
],
[
8,
8,
-5.5917340139820695
],
[
9,
9,
-5.5917340139820695
],
[
10,
0,
-0.015399143925890752
],
[
11,
1,
-0.015399143925890752
],
[
10,
2,
-0.0031207047074810414
],
[
11,
3,
-0.0031207047074810414
],
[
10,
10,
-2.8690215186111026
],
[
11,
11,
-2.8690215186111026
]
]
},
"tei": {
"data": [
[
0,
1,
0,
1,
0.9154245777192663
],
[
1,
0,
1,
0,
0.9154245777192663
],
[
1,
0,
0,
1,
-0.9154245777192663
],
[
0,
1,
1,
0,
-0.9154245777192663
],
[
0,
1,
0,
3,
0.0002119802085151982
],
[
1,
0,
1,
2,
0.0002119802085151982
],
[
1,
0,
0,
3,
-0.00021198020851519406
],
[
0,
1,
1,
2,
-0.00021198020851519406
],
[
0,
1,
0,
11,
0.004657387102116983
],
[
1,
0,
1,
10,
0.004657387102116983
],
[
1,
0,
0,
11,
-0.004657387102116978
],
[
0,
1,
1,
10,
-0.004657387102116978
],
[
0,
1,
2,
1,
0.00021198020851519406
],
[
1,
0,
3,
0,
0.00021198020851519406
],
[
1,
0,
2,
1,
-0.0002119802085151982
],
[
0,
1,
3,
0,
-0.0002119802085151982
],
[
0,
1,
2,
3,
0.04088405795576249
],
[
1,
0,
3,
2,
0.04088405795576249
],
[
1,
0,
2,
3,
-0.04088405795576249
],
[
0,
1,
3,
2,
-0.04088405795576249
],
[
0,
1,
2,
11,
0.00033218110189293384
],
[
1,
0,
3,
10,
0.00033218110189293384
],
[
1,
0,
2,
11,
-0.0003321811018929343
],
[
0,
1,
3,
10,
-0.0003321811018929343
],
[
0,
1,
4,
5,
0.040741447848460795
],
[
1,
0,
5,
4,
0.040741447848460795
],
[
1,
0,
4,
5,
-0.040741447848460795
],
[
0,
1,
5,
4,
-0.040741447848460795
],
[
0,
1,
6,
7,
0.02714201527882903
],
[
1,
0,
7,
6,
0.02714201527882903
],
[
1,
0,
6,
7,
-0.02714201527882903
],
[
0,
1,
7,
6,
-0.02714201527882903
],
[
0,
1,
8,
9,
0.024157452520147733
],
[
1,
0,
9,
8,
0.024157452520147733
],
[
1,
0,
8,
9,
-0.024157452520147733
],
[
0,
1,
9,
8,
-0.024157452520147733
],
[
0,
1,
10,
1,
0.004657387102116978
],
[
1,
0,
11,
0,
0.004657387102116978
],
[
1,
0,
10,
1,
-0.004657387102116983
],
[
0,
1,
11,
0,
-0.004657387102116983
],
[
0,
1,
10,
3,
0.0003321811018929343
],
[
1,
0,
11,
2,
0.0003321811018929343
],
[
1,
0,
10,
3,
-0.00033218110189293384
],
[
0,
1,
11,
2,
-0.00033218110189293384
],
[
0,
1,
10,
11,
0.008322034356180565
],
[
1,
0,
11,
10,
0.008322034356180565
],
[
1,
0,
10,
11,
-0.008322034356180565
],
[
0,
1,
11,
10,
-0.008322034356180565
],
[
0,
3,
0,
1,
0.00021198020851518026
],
[
1,
2,
1,
0,
0.00021198020851518026
],
[
1,
2,
0,
1,
-0.00021198020851518026
],
[
0,
3,
1,
0,
-0.00021198020851518026
],
[
0,
2,
0,
2,
0.8070563860390333
],
[
1,
3,
1,
3,
0.8070563860390333
],
[
0,
3,
0,
3,
0.8479404439947958
],
[
1,
2,
1,
2,
0.8479404439947958
],
[
1,
2,
0,
3,
-0.04088405795576251
],
[
0,
3,
1,
2,
-0.04088405795576251
],
[
0,
2,
0,
10,
0.0004883894999152378
],
[
1,
3,
1,
11,
0.0004883894999152378
],
[
0,
3,
0,
11,
0.0008205706018081716
],
[
1,
2,
1,
10,
0.0008205706018081716
],
[
1,
2,
0,
11,
-0.0003321811018929339
],
[
0,
3,
1,
10,
-0.0003321811018929339
],
[
0,
2,
2,
0,
-0.8070563860390333
],
[
1,
3,
3,
1,
-0.8070563860390333
],
[
0,
3,
2,
1,
0.04088405795576251
],
[
1,
2,
3,
0,
0.04088405795576251
],
[
1,
2,
2,
1,
-0.8479404439947958
],
[
0,
3,
3,
0,
-0.8479404439947958
],
[
0,
3,
2,
3,
-6.531191849150456e-05
],
[
1,
2,
3,
2,
-6.531191849150456e-05
],
[
1,
2,
2,
3,
6.531191849150456e-05
],
[
0,
3,
3,
2,
6.531191849150456e-05
],
[
0,
2,
2,
10,
-0.0023289215199706593
],
[
1,
3,
3,
11,
-0.0023289215199706593
],
[
0,
3,
2,
11,
-0.0004873157795873799
],
[
1,
2,
3,
10,
-0.0004873157795873799
],
[
1,
2,
2,
11,
-0.0018416057403832795
],
[
0,
3,
3,
10,
-0.0018416057403832795
],
[
0,
3,
4,
5,
0.0016671791875321287
],
[
1,
2,
5,
4,
0.0016671791875321287
],
[
1,
2,
4,
5,
-0.0016671791875321287
],
[
0,
3,
5,
4,
-0.0016671791875321287
],
[
0,
3,
6,
7,
-0.010454220145878672
],
[
1,
2,
7,
6,
-0.010454220145878672
],
[
1,
2,
6,
7,
0.010454220145878672
],
[
0,
3,
7,
6,
0.010454220145878672
],
[
0,
3,
8,
9,
0.008784990812087941
],
[
1,
2,
9,
8,
0.008784990812087941
],
[
1,
2,
8,
9,
-0.008784990812087941
],
[
0,
3,
9,
8,
-0.008784990812087941
],
[
0,
2,
10,
0,
-0.0004883894999152378
],
[
1,
3,
11,
1,
-0.0004883894999152378
],
[
0,
3,
10,
1,
0.0003321811018929339
],
[
1,
2,
11,
0,
0.0003321811018929339
],
[
1,
2,
10,
1,
-0.0008205706018081716
],
[
0,
3,
11,
0,
-0.0008205706018081716
],
[
0,
2,
10,
2,
0.0023289215199706593
],
[
1,
3,
11,
3,
0.0023289215199706593
],
[
0,
3,
10,
3,
0.0018416057403832795
],
[
1,
2,
11,
2,
0.0018416057403832795
],
[
1,
2,
10,
3,
0.0004873157795873799
],
[
0,
3,
11,
2,
0.0004873157795873799
],
[
0,
3,
10,
11,
5.5289758966110645e-06
],
[
1,
2,
11,
10,
5.5289758966110645e-06
],
[
1,
2,
10,
11,
-5.5289758966110645e-06
],
[
0,
3,
11,
10,
-5.5289758966110645e-06
],
[
0,
4,
0,
4,
0.8074281090084031
],
[
1,
5,
1,
5,
0.8074281090084031
],
[
0,
5,
0,
5,
0.8481695568568639
],
[
1,
4,
1,
4,
0.8481695568568639
],
[
1,
4,
0,
5,
-0.040741447848460795
],
[
0,
5,
1,
4,
-0.040741447848460795
],
[
0,
4,
2,
4,
-0.0050668854485942
],
[
1,
5,
3,
5,
-0.0050668854485942
],
[
0,
5,
2,
5,
-0.003399706261062071
],
[
1,
4,
3,
4,
-0.003399706261062071
],
[
1,
4,
2,
5,
-0.0016671791875321291
],
[
0,
5,
3,
4,
-0.0016671791875321291
],
[
0,
4,
4,
0,
-0.8074281090084031
],
[
1,
5,
5,
1,
-0.8074281090084031
],
[
0,
5,
4,
1,
0.040741447848460795
],
[
1,
4,
5,
0,
0.040741447848460795
],
[
1,
4,
4,
1,
-0.8481695568568639
],
[
0,
5,
5,
0,
-0.8481695568568639
],
[
0,
4,
4,
2,
0.0050668854485942
],
[
1,
5,
5,
3,
0.0050668854485942
],
[
0,
5,
4,
3,
0.0016671791875321291
],
[
1,
4,
5,
2,
0.0016671791875321291
],
[
1,
4,
4,
3,
0.003399706261062071
],
[
0,
5,
5,
2,
0.003399706261062071
],
[
0,
4,
4,
10,
-0.0023194469946143164
],
[
1,
5,
5,
11,
-0.0023194469946143164
],
[
0,
5,
4,
11,
-0.0005045550087414835
],
[
1,
4,
5,
10,
-0.0005045550087414835
],
[
1,
4,
4,
11,
-0.0018148919858728331
],
[
0,
5,
5,
10,
-0.0018148919858728331
],
[
0,
4,
6,
8,
0.002527998399484317
],
[
1,
5,
7,
9,
0.002527998399484317
],
[
0,
5,
6,
9,
0.010968156887060517
],
[
1,
4,
7,
8,
0.010968156887060517
],
[
1,
4,
6,
9,
-0.0084401584875762
],
[
0,
5,
7,
8,
-0.0084401584875762
],
[
0,
4,
8,
6,
-0.002527998399484317
],
[
1,
5,
9,
7,
-0.002527998399484317
],
[
0,
5,
8,
7,
0.0084401584875762
],
[
1,
4,
9,
6,
0.0084401584875762
],
[
1,
4,
8,
7,
-0.010968156887060517
],
[
0,
5,
9,
6,
-0.010968156887060517
],
[
0,
4,
10,
4,
0.0023194469946143164
],
[
1,
5,
11,
5,
0.0023194469946143164
],
[
0,
5,
10,
5,
0.0018148919858728331
],
[
1,
4,
11,
4,
0.0018148919858728331
],
[
1,
4,
10,
5,
0.0005045550087414835
],
[
0,
5,
11,
4,
0.0005045550087414835
],
[
0,
6,
0,
6,
0.8489078717481344
],
[
1,
7,
1,
7,
0.8489078717481344
],
[
0,
7,
0,
7,
0.8760498870269635
],
[
1,
6,
1,
6,
0.8760498870269635
],
[
1,
6,
0,
7,
-0.027142015278829035
],
[
0,
7,
1,
6,
-0.027142015278829035
],
[
0,
6,
2,
6,
0.030487902386851663
],
[
1,
7,
3,
7,
0.030487902386851663
],
[
0,
7,
2,
7,
0.020033682240972992
],
[
1,
6,
3,
6,
0.020033682240972992
],
[
1,
6,
2,
7,
0.01045422014587867
],
[
0,
7,
3,
6,
0.01045422014587867
],
[
0,
6,
4,
8,
-0.0269560590142221
],
[
1,
7,
5,
9,
-0.0269560590142221
],
[
0,
7,
4,
9,
-0.0185159005266459
],
[
1,
6,
5,
8,
-0.0185159005266459
],
[
1,
6,
4,
9,
-0.0084401584875762
],
[
0,
7,
5,
8,
-0.0084401584875762
],
[
0,
6,
6,
0,
-0.8489078717481344
],
[
1,
7,
7,
1,
-0.8489078717481344
],
[
0,
7,
6,
1,
0.027142015278829035
],
[
1,
6,
7,
0,
0.027142015278829035
],
[
1,
6,
6,
1,
-0.8760498870269635
],
[
0,
7,
7,
0,
-0.8760498870269635
],
[
0,
6,
6,
2,
-0.030487902386851663
],
[
1,
7,
7,
3,
-0.030487902386851663
],
[
0,
7,
6,
3,
-0.01045422014587867
],
[
1,
6,
7,
2,
-0.01045422014587867
],
[
1,
6,
6,
3,
-0.020033682240972992
],
[
0,
7,
7,
2,
-0.020033682240972992
],
[
0,
6,
6,
10,
-0.0030476298729601677
],
[
1,
7,
7,
11,
-0.0030476298729601677
],
[
0,
7,
6,
11,
0.0005883720473704862
],
[
1,
6,
7,
10,
0.0005883720473704862
],
[
1,
6,
6,
11,
-0.003636001920330654
],
[
0,
7,
7,
10,
-0.003636001920330654
],
[
0,
6,
8,
4,
0.0269560590142221
],
[
1,
7,
9,
5,
0.0269560590142221
],
[
0,
7,
8,
5,
0.0084401584875762
],
[
1,
6,
9,
4,
0.0084401584875762
],
[
1,
6,
8,
5,
0.0185159005266459
],
[
0,
7,
9,
4,
0.0185159005266459
],
[
0,
6,
10,
6,
0.0030476298729601677
],
[
1,
7,
11,
7,
0.0030476298729601677
],
[
0,
7,
10,
7,
0.003636001920330654
],
[
1,
6,
11,
6,
0.003636001920330654
],
[
1,
6,
10,
7,
-0.0005883720473704862
],
[
0,
7,
11,
6,
-0.0005883720473704862
],
[
0,
8,
0,
8,
0.8570846690664767
],
[
1,
9,
1,
9,
0.8570846690664767
],
[
0,
9,
0,
9,
0.8812421215866245
],
[
1,
8,
1,
8,
0.8812421215866245
],
[
1,
8,
0,
9,
-0.02415745252014774
],
[
0,
9,
1,
8,
-0.02415745252014774
],
[
0,
8,
2,
8,
-0.025446872268020327
],
[
1,
9,
3,
9,
-0.025446872268020327
],
[
0,
9,
2,
9,
-0.016661881455932382
],
[
1,
8,
3,
8,
-0.016661881455932382
],
[
1,
8,
2,
9,
-0.008784990812087945
],
[
0,
9,
3,
8,
-0.008784990812087945
],
[
0,
8,
4,
6,
-0.029484057413706407
],
[
1,
9,
5,
7,
-0.029484057413706407
],
[
0,
9,
4,
7,
-0.018515900526645892
],
[
1,
8,
5,
6,
-0.018515900526645892
],
[
1,
8,
4,
7,
-0.010968156887060515
],
[
0,
9,
5,
6,
-0.010968156887060515
],
[
0,
8,
6,
4,
0.029484057413706407
],
[
1,
9,
7,
5,
0.029484057413706407
],
[
0,
9,
6,
5,
0.010968156887060515
],
[
1,
8,
7,
4,
0.010968156887060515
],
[
1,
8,
6,
5,
0.018515900526645892
],
[
0,
9,
7,
4,
0.018515900526645892
],
[
0,
8,
8,
0,
-0.8570846690664767
],
[
1,
9,
9,
1,
-0.8570846690664767
],
[
0,
9,
8,
1,
0.02415745252014774
],
[
1,
8,
9,
0,
0.02415745252014774
],
[
1,
8,
8,
1,
-0.8812421215866245
],
[
0,
9,
9,
0,
-0.8812421215866245
],
[
0,
8,
8,
2,
0.025446872268020327
],
[
1,
9,
9,
3,
0.025446872268020327
],
[
0,
9,
8,
3,
0.008784990812087945
],
[
1,
8,
9,
2,
0.008784990812087945
],
[
1,
8,
8,
3,
0.016661881455932382
],
[
0,
9,
9,
2,
0.016661881455932382
],
[
0,
8,
8,
10,
-0.0030043683231859514
],
[
1,
9,
9,
11,
-0.0030043683231859514
],
[
0,
9,
8,
11,
0.0004878338345327207
],
[
1,
8,
9,
10,
0.0004878338345327207
],
[
1,
8,
8,
11,
-0.003492202157718672
],
[
0,
9,
9,
10,
-0.003492202157718672
],
[
0,
8,
10,
8,
0.0030043683231859514
],
[
1,
9,
11,
9,
0.0030043683231859514
],
[
0,
9,
10,
9,
0.003492202157718672
],
[
1,
8,
11,
8,
0.003492202157718672
],
[
1,
8,
10,
9,
-0.0004878338345327207
],
[
0,
9,
11,
8,
-0.0004878338345327207
],
[
0,
11,
0,
1,
0.004657387102116978
],
[
1,
10,
1,
0,
0.004657387102116978
],
[
1,
10,
0,
1,
-0.004657387102116978
],
[
0,
11,
1,
0,
-0.004657387102116978
],
[
0,
10,
0,
2,
0.0004883894999152375
],
[
1,
11,
1,
3,
0.0004883894999152375
],
[
0,
11,
0,
3,
0.0008205706018081712
],
[
1,
10,
1,
2,
0.0008205706018081712
],
[
1,
10,
0,
3,
-0.00033218110189293373
],
[
0,
11,
1,
2,
-0.00033218110189293373
],
[
0,
10,
0,
10,
0.38284977493406813
],
[
1,
11,
1,
11,
0.38284977493406813
],
[
0,
11,
0,
11,
0.3911718092902487
],
[
1,
10,
1,
10,
0.3911718092902487
],
[
1,
10,
0,
11,
-0.008322034356180565
],
[
0,
11,
1,
10,
-0.008322034356180565
],
[
0,
10,
2,
0,
-0.0004883894999152375
],
[
1,
11,
3,
1,
-0.0004883894999152375
],
[
0,
11,
2,
1,
0.00033218110189293373
],
[
1,
10,
3,
0,
0.00033218110189293373
],
[
1,
10,
2,
1,
-0.0008205706018081712
],
[
0,
11,
3,
0,
-0.0008205706018081712
],
[
0,
11,
2,
3,
-0.0004873157795873809
],
[
1,
10,
3,
2,
-0.0004873157795873809
],
[
1,
10,
2,
3,
0.0004873157795873809
],
[
0,
11,
3,
2,
0.0004873157795873809
],
[
0,
10,
2,
10,
-4.204433764161115e-06
],
[
1,
11,
3,
11,
-4.204433764161115e-06
],
[
0,
11,
2,
11,
1.324542132449798e-06
],
[
1,
10,
3,
10,
1.324542132449798e-06
],
[
1,
10,
2,
11,
-5.528975896610913e-06
],
[
0,
11,
3,
10,
-5.528975896610913e-06
],
[
0,
11,
4,
5,
-0.0005045550087414844
],
[
1,
10,
5,
4,
-0.0005045550087414844
],
[
1,
10,
4,
5,
0.0005045550087414844
],
[
0,
11,
5,
4,
0.0005045550087414844
],
[
0,
11,
6,
7,
0.0005883720473704865
],
[
1,
10,
7,
6,
0.0005883720473704865
],
[
1,
10,
6,
7,
-0.0005883720473704865
],
[
0,
11,
7,
6,
-0.0005883720473704865
],
[
0,
11,
8,
9,
0.0004878338345327212
],
[
1,
10,
9,
8,
0.0004878338345327212
],
[
1,
10,
8,
9,
-0.0004878338345327212
],
[
0,
11,
9,
8,
-0.0004878338345327212
],
[
0,
10,
10,
0,
-0.38284977493406813
],
[
1,
11,
11,
1,
-0.38284977493406813
],
[
0,
11,
10,
1,
0.008322034356180565
],
[
1,
10,
11,
0,
0.008322034356180565
],
[
1,
10,
10,
1,
-0.3911718092902487
],
[
0,
11,
11,
0,
-0.3911718092902487
],
[
0,
10,
10,
2,
4.204433764161115e-06
],
[
1,
11,
11,
3,
4.204433764161115e-06
],
[
0,
11,
10,
3,
5.528975896610913e-06
],
[
1,
10,
11,
2,
5.528975896610913e-06
],
[
1,
10,
10,
3,
-1.324542132449798e-06
],
[
0,
11,
11,
2,
-1.324542132449798e-06
],
[
0,
11,
10,
11,
0.00011820208468789268
],
[
1,
10,
11,
10,
0.00011820208468789268
],
[
1,
10,
10,
11,
-0.00011820208468789268
],
[
0,
11,
11,
10,
-0.00011820208468789268
],
[
2,
1,
0,
1,
0.00021198020851517384
],
[
3,
0,
1,
0,
0.00021198020851517384
],
[
3,
0,
0,
1,
-0.00021198020851517384
],
[
2,
1,
1,
0,
-0.00021198020851517384
],
[
2,
0,
0,
2,
-0.8070563860390333
],
[
3,
1,
1,
3,
-0.8070563860390333
],
[
2,
1,
0,
3,
0.040884057955762505
],
[
3,
0,
1,
2,
0.040884057955762505
],
[
3,
0,
0,
3,
-0.8479404439947958
],
[
2,
1,
1,
2,
-0.8479404439947958
],
[
2,
0,
0,
10,
-0.0004883894999152383
],
[
3,
1,
1,
11,
-0.0004883894999152383
],
[
2,
1,
0,
11,
0.0003321811018929332
],
[
3,
0,
1,
10,
0.0003321811018929332
],
[
3,
0,
0,
11,
-0.0008205706018081715
],
[
2,
1,
1,
10,
-0.0008205706018081715
],
[
2,
0,
2,
0,
0.8070563860390333
],
[
3,
1,
3,
1,
0.8070563860390333
],
[
2,
1,
2,
1,
0.8479404439947958
],
[
3,
0,
3,
0,
0.8479404439947958
],
[
3,
0,
2,
1,
-0.040884057955762505
],
[
2,
1,
3,
0,
-0.040884057955762505
],
[
2,
1,
2,
3,
-6.531191849150551e-05
],
[
3,
0,
3,
2,
-6.531191849150551e-05
],
[
3,
0,
2,
3,
6.531191849150551e-05
],
[
2,
1,
3,
2,
6.531191849150551e-05
],
[
2,
0,
2,
10,
0.002328921519970663
],
[
3,
1,
3,
11,
0.002328921519970663
],
[
2,
1,
2,
11,
0.0018416057403832814
],
[
3,
0,
3,
10,
0.0018416057403832814
],
[
3,
0,
2,
11,
0.0004873157795873816
],
[
2,
1,
3,
10,
0.0004873157795873816
],
[
2,
1,
4,
5,
0.001667179187532128
],
[
3,
0,
5,
4,
0.001667179187532128
],
[
3,
0,
4,
5,
-0.001667179187532128
],
[
2,
1,
5,
4,
-0.001667179187532128
],
[
2,
1,
6,
7,
-0.010454220145878672
],
[
3,
0,
7,
6,
-0.010454220145878672
],
[
3,
0,
6,
7,
0.010454220145878672
],
[
2,
1,
7,
6,
0.010454220145878672
],
[
2,
1,
8,
9,
0.008784990812087947
],
[
3,
0,
9,
8,
0.008784990812087947
],
[
3,
0,
8,
9,
-0.008784990812087947
],
[
2,
1,
9,
8,
-0.008784990812087947
],
[
2,
0,
10,
0,
0.0004883894999152383
],
[
3,
1,
11,
1,
0.0004883894999152383
],
[
2,
1,
10,
1,
0.0008205706018081715
],
[
3,
0,
11,
0,
0.0008205706018081715
],
[
3,
0,
10,
1,
-0.0003321811018929332
],
[
2,
1,
11,
0,
-0.0003321811018929332
],
[
2,
0,
10,
2,
-0.002328921519970663
],
[
3,
1,
11,
3,
-0.002328921519970663
],
[
2,
1,
10,
3,
-0.0004873157795873816
],
[
3,
0,
11,
2,
-0.0004873157795873816
],
[
3,
0,
10,
3,
-0.0018416057403832814
],
[
2,
1,
11,
2,
-0.0018416057403832814
],
[
2,
1,
10,
11,
5.5289758966109265e-06
],
[
3,
0,
11,
10,
5.5289758966109265e-06
],
[
3,
0,
10,
11,
-5.5289758966109265e-06
],
[
2,
1,
11,
10,
-5.5289758966109265e-06
],
[
2,
3,
0,
1,
0.04088405795576251
],
[
3,
2,
1,
0,
0.04088405795576251
],
[
3,
2,
0,
1,
-0.04088405795576251
],
[
2,
3,
1,
0,
-0.04088405795576251
],
[
2,
3,
0,
3,
-6.531191849151833e-05
],
[
3,
2,
1,
2,
-6.531191849151833e-05
],
[
3,
2,
0,
3,
6.531191849152086e-05
],
[
2,
3,
1,
2,
6.531191849152086e-05
],
[
2,
3,
0,
11,
-0.00048731577958737625
],
[
3,
2,
1,
10,
-0.00048731577958737625
],
[
3,
2,
0,
11,
0.00048731577958737864
],
[
2,
3,
1,
10,
0.00048731577958737864
],
[
2,
3,
2,
1,
-6.531191849152086e-05
],
[
3,
2,
3,
0,
-6.531191849152086e-05
],
[
3,
2,
2,
1,
6.531191849151833e-05
],
[
2,
3,
3,
0,
6.531191849151833e-05
],
[
2,
3,
2,
3,
0.9501010384287982
],
[
3,
2,
3,
2,
0.9501010384287982
],
[
3,
2,
2,
3,
-0.9501010384287982
],
[
2,
3,
3,
2,
-0.9501010384287982
],
[
2,
3,
2,
11,
0.0005933382871551534
],
[
3,
2,
3,
10,
0.0005933382871551534
],
[
3,
2,
2,
11,
-0.0005933382871551545
],
[
2,
3,
3,
10,
-0.0005933382871551545
],
[
2,
3,
4,
5,
0.02058844125935852
],
[
3,
2,
5,
4,
0.02058844125935852
],
[
3,
2,
4,
5,
-0.02058844125935852
],
[
2,
3,
5,
4,
-0.02058844125935852
],
[
2,
3,
6,
7,
0.035399500298721284
],
[
3,
2,
7,
6,
0.035399500298721284
],
[
3,
2,
6,
7,
-0.035399500298721284
],
[
2,
3,
7,
6,
-0.035399500298721284
],
[
2,
3,
8,
9,
0.03828944370935934
],
[
3,
2,
9,
8,
0.03828944370935934
],
[
3,
2,
8,
9,
-0.03828944370935934
],
[
2,
3,
9,
8,
-0.03828944370935934
],
[
2,
3,
10,
1,
-0.00048731577958737864
],
[
3,
2,
11,
0,
-0.00048731577958737864
],
[
3,
2,
10,
1,
0.00048731577958737625
],
[
2,
3,
11,
0,
0.00048731577958737625
],
[
2,
3,
10,
3,
0.0005933382871551545
],
[
3,
2,
11,
2,
0.0005933382871551545
],
[
3,
2,
10,
3,
-0.0005933382871551534
],
[
2,
3,
11,
2,
-0.0005933382871551534
],
[
2,
3,
10,
11,
0.007694349968006872
],
[
3,
2,
11,
10,
0.007694349968006872
],
[
3,
2,
10,
11,
-0.007694349968006872
],
[
2,
3,
11,
10,
-0.007694349968006872
],
[
2,
4,
0,
4,
-0.005066885448594184
],
[
3,
5,
1,
5,
-0.005066885448594184
],
[
2,
5,
0,
5,
-0.003399706261062055
],
[
3,
4,
1,
4,
-0.003399706261062055
],
[
3,
4,
0,
5,
-0.0016671791875321287
],
[
2,
5,
1,
4,
-0.0016671791875321287
],
[
2,
4,
2,
4,
0.8883116484432898
],
[
3,
5,
3,
5,
0.8883116484432898
],
[
2,
5,
2,
5,
0.9089000897026484
],
[
3,
4,
3,
4,
0.9089000897026484
],
[
3,
4,
2,
5,
-0.020588441259358523
],
[
2,
5,
3,
4,
-0.020588441259358523
],
[
2,
4,
4,
0,
0.005066885448594184
],
[
3,
5,
5,
1,
0.005066885448594184
],
[
2,
5,
4,
1,
0.0016671791875321287
],
[
3,
4,
5,
0,
0.0016671791875321287
],
[
3,
4,
4,
1,
0.003399706261062055
],
[
2,
5,
5,
0,
0.003399706261062055
],
[
2,
4,
4,
2,
-0.8883116484432898
],
[
3,
5,
5,
3,
-0.8883116484432898
],
[
2,
5,
4,
3,
0.020588441259358523
],
[
3,
4,
5,
2,
0.020588441259358523
],
[
3,
4,
4,
3,
-0.9089000897026484
],
[
2,
5,
5,
2,
-0.9089000897026484
],
[
2,
4,
4,
10,
-0.0006112928088498665
],
[
3,
5,
5,
11,
-0.0006112928088498665
],
[
2,
5,
4,
11,
-6.347414015831228e-06
],
[
3,
4,
5,
10,
-6.347414015831228e-06
],
[
3,
4,
4,
11,
-0.0006049453948340352
],
[
2,
5,
5,
10,
-0.0006049453948340352
],
[
2,
4,
6,
8,
-0.03297575582529717
],
[
3,
5,
7,
9,
-0.03297575582529717
],
[
2,
5,
6,
9,
-0.015756733682268174
],
[
3,
4,
7,
8,
-0.015756733682268174
],
[
3,
4,
6,
9,
-0.017219022143029
],
[
2,
5,
7,
8,
-0.017219022143029
],
[
2,
4,
8,
6,
0.03297575582529717
],
[
3,
5,
9,
7,
0.03297575582529717
],
[
2,
5,
8,
7,
0.017219022143029
],
[
3,
4,
9,
6,
0.017219022143029
],
[
3,
4,
8,
7,
0.015756733682268174
],
[
2,
5,
9,
6,
0.015756733682268174
],
[
2,
4,
10,
4,
0.0006112928088498665
],
[
3,
5,
11,
5,
0.0006112928088498665
],
[
2,
5,
10,
5,
0.0006049453948340352
],
[
3,
4,
11,
4,
0.0006049453948340352
],
[
3,
4,
10,
5,
6.347414015831228e-06
],
[
2,
5,
11,
4,
6.347414015831228e-06
],
[
2,
6,
0,
6,
0.030487902386851604
],
[
3,
7,
1,
7,
0.030487902386851604
],
[
2,
7,
0,
7,
0.020033682240972937
],
[
3,
6,
1,
6,
0.020033682240972937
],
[
3,
6,
0,
7,
0.010454220145878669
],
[
2,
7,
1,
6,
0.010454220145878669
],
[
2,
6,
2,
6,
0.8412957472621313
],
[
3,
7,
3,
7,
0.8412957472621313
],
[
2,
7,
2,
7,
0.8766952475608526
],
[
3,
6,
3,
6,
0.8766952475608526
],
[
3,
6,
2,
7,
-0.03539950029872129
],
[
2,
7,
3,
6,
-0.03539950029872129
],
[
2,
6,
4,
8,
-0.018703004792270703
],
[
3,
7,
5,
9,
-0.018703004792270703
],
[
2,
7,
4,
9,
-0.0014839826492417047
],
[
3,
6,
5,
8,
-0.0014839826492417047
],
[
3,
6,
4,
9,
-0.017219022143029
],
[
2,
7,
5,
8,
-0.017219022143029
],
[
2,
6,
6,
0,
-0.030487902386851604
],
[
3,
7,
7,
1,
-0.030487902386851604
],
[
2,
7,
6,
1,
-0.010454220145878669
],
[
3,
6,
7,
0,
-0.010454220145878669
],
[
3,
6,
6,
1,
-0.020033682240972937
],
[
2,
7,
7,
0,
-0.020033682240972937
],
[
2,
6,
6,
2,
-0.8412957472621313
],
[
3,
7,
7,
3,
-0.8412957472621313
],
[
2,
7,
6,
3,
0.03539950029872129
],
[
3,
6,
7,
2,
0.03539950029872129
],
[
3,
6,
6,
3,
-0.8766952475608526
],
[
2,
7,
7,
2,
-0.8766952475608526
],
[
2,
6,
6,
10,
-0.0008144450836363747
],
[
3,
7,
7,
11,
-0.0008144450836363747
],
[
2,
7,
6,
11,
-0.0005059689685265544
],
[
3,
6,
7,
10,
-0.0005059689685265544
],
[
3,
6,
6,
11,
-0.00030847611510982035
],
[
2,
7,
7,
10,
-0.00030847611510982035
],
[
2,
6,
8,
4,
0.018703004792270703
],
[
3,
7,
9,
5,
0.018703004792270703
],
[
2,
7,
8,
5,
0.017219022143029
],
[
3,
6,
9,
4,
0.017219022143029
],
[
3,
6,
8,
5,
0.0014839826492417047
],
[
2,
7,
9,
4,
0.0014839826492417047
],
[
2,
6,
10,
6,
0.0008144450836363747
],
[
3,
7,
11,
7,
0.0008144450836363747
],
[
2,
7,
10,
7,
0.00030847611510982035
],
[
3,
6,
11,
6,
0.00030847611510982035
],
[
3,
6,
10,
7,
0.0005059689685265544
],
[
2,
7,
11,
6,
0.0005059689685265544
],
[
2,
8,
0,
8,
-0.025446872268020247
],
[
3,
9,
1,
9,
-0.025446872268020247
],
[
2,
9,
0,
9,
-0.016661881455932306
],
[
3,
8,
1,
8,
-0.016661881455932306
],
[
3,
8,
0,
9,
-0.008784990812087943
],
[
2,
9,
1,
8,
-0.008784990812087943
],
[
2,
8,
2,
8,
0.8320089346131226
],
[
3,
9,
3,
9,
0.8320089346131226
],
[
2,
9,
2,
9,
0.870298378322482
],
[
3,
8,
3,
8,
0.870298378322482
],
[
3,
8,
2,
9,
-0.03828944370935935
],
[
2,
9,
3,
8,
-0.03828944370935935
],
[
2,
8,
4,
6,
0.01427275103302647
],
[
3,
9,
5,
7,
0.01427275103302647
],
[
2,
9,
4,
7,
-0.0014839826492417045
],
[
3,
8,
5,
6,
-0.0014839826492417045
],
[
3,
8,
4,
7,
0.015756733682268174
],
[
2,
9,
5,
6,
0.015756733682268174
],
[
2,
8,
6,
4,
-0.01427275103302647
],
[
3,
9,
7,
5,
-0.01427275103302647
],
[
2,
9,
6,
5,
-0.015756733682268174
],
[
3,
8,
7,
4,
-0.015756733682268174
],
[
3,
8,
6,
5,
0.0014839826492417045
],
[
2,
9,
7,
4,
0.0014839826492417045
],
[
2,
8,
8,
0,
0.025446872268020247
],
[
3,
9,
9,
1,
0.025446872268020247
],
[
2,
9,
8,
1,
0.008784990812087943
],
[
3,
8,
9,
0,
0.008784990812087943
],
[
3,
8,
8,
1,
0.016661881455932306
],
[
2,
9,
9,
0,
0.016661881455932306
],
[
2,
8,
8,
2,
-0.8320089346131226
],
[
3,
9,
9,
3,
-0.8320089346131226
],
[
2,
9,
8,
3,
0.03828944370935935
],
[
3,
8,
9,
2,
0.03828944370935935
],
[
3,
8,
8,
3,
-0.870298378322482
],
[
2,
9,
9,
2,
-0.870298378322482
],
[
2,
8,
8,
10,
-0.0003862289944025018
],
[
3,
9,
9,
11,
-0.0003862289944025018
],
[
2,
9,
8,
11,
0.0006319347959388416
],
[
3,
8,
9,
10,
0.0006319347959388416
],
[
3,
8,
8,
11,
-0.0010181637903413435
],
[
2,
9,
9,
10,
-0.0010181637903413435
],
[
2,
8,
10,
8,
0.0003862289944025018
],
[
3,
9,
11,
9,
0.0003862289944025018
],
[
2,
9,
10,
9,
0.0010181637903413435
],
[
3,
8,
11,
8,
0.0010181637903413435
],
[
3,
8,
10,
9,
-0.0006319347959388416
],
[
2,
9,
11,
8,
-0.0006319347959388416
],
[
2,
11,
0,
1,
0.0003321811018929332
],
[
3,
10,
1,
0,
0.0003321811018929332
],
[
3,
10,
0,
1,
-0.0003321811018929332
],
[
2,
11,
1,
0,
-0.0003321811018929332
],
[
2,
10,
0,
2,
-0.0023289215199706562
],
[
3,
11,
1,
3,
-0.0023289215199706562
],
[
2,
11,
0,
3,
-0.00048731577958737723
],
[
3,
10,
1,
2,
-0.00048731577958737723
],
[
3,
10,
0,
3,
-0.001841605740383279
],
[
2,
11,
1,
2,
-0.001841605740383279
],
[
2,
10,
0,
10,
-4.204433764155973e-06
],
[
3,
11,
1,
11,
-4.204433764155973e-06
],
[
2,
11,
0,
11,
1.324542132454909e-06
],
[
3,
10,
1,
10,
1.324542132454909e-06
],
[
3,
10,
0,
11,
-5.528975896610882e-06
],
[
2,
11,
1,
10,
-5.528975896610882e-06
],
[
2,
10,
2,
0,
0.0023289215199706562
],
[
3,
11,
3,
1,
0.0023289215199706562
],
[
2,
11,
2,
1,
0.001841605740383279
],
[
3,
10,
3,
0,
0.001841605740383279
],
[
3,
10,
2,
1,
0.00048731577958737723
],
[
2,
11,
3,
0,
0.00048731577958737723
],
[
2,
11,
2,
3,
0.0005933382871551533
],
[
3,
10,
3,
2,
0.0005933382871551533
],
[
3,
10,
2,
3,
-0.0005933382871551533
],
[
2,
11,
3,
2,
-0.0005933382871551533
],
[
2,
10,
2,
10,
0.38565507865801874
],
[
3,
11,
3,
11,
0.38565507865801874
],
[
2,
11,
2,
11,
0.3933494286260256
],
[
3,
10,
3,
10,
0.3933494286260256
],
[
3,
10,
2,
11,
-0.0076943499680068705
],
[
2,
11,
3,
10,
-0.0076943499680068705
],
[
2,
11,
4,
5,
-6.347414015831152e-06
],
[
3,
10,
5,
4,
-6.347414015831152e-06
],
[
3,
10,
4,
5,
6.347414015831152e-06
],
[
2,
11,
5,
4,
6.347414015831152e-06
],
[
2,
11,
6,
7,
-0.0005059689685265543
],
[
3,
10,
7,
6,
-0.0005059689685265543
],
[
3,
10,
6,
7,
0.0005059689685265543
],
[
2,
11,
7,
6,
0.0005059689685265543
],
[
2,
11,
8,
9,
0.0006319347959388414
],
[
3,
10,
9,
8,
0.0006319347959388414
],
[
3,
10,
8,
9,
-0.0006319347959388414
],
[
2,
11,
9,
8,
-0.0006319347959388414
],
[
2,
10,
10,
0,
4.204433764155973e-06
],
[
3,
11,
11,
1,
4.204433764155973e-06
],
[
2,
11,
10,
1,
5.528975896610882e-06
],
[
3,
10,
11,
0,
5.528975896610882e-06
],
[
3,
10,
10,
1,
-1.324542132454909e-06
],
[
2,
11,
11,
0,
-1.324542132454909e-06
],
[
2,
10,
10,
2,
-0.38565507865801874
],
[
3,
11,
11,
3,
-0.38565507865801874
],
[
2,
11,
10,
3,
0.0076943499680068705
],
[
3,
10,
11,
2,
0.0076943499680068705
],
[
3,
10,
10,
3,
-0.3933494286260256
],
[
2,
11,
11,
2,
-0.3933494286260256
],
[
2,
11,
10,
11,
7.402083709984235e-06
],
[
3,
10,
11,
10,
7.402083709984235e-06
],
[
3,
10,
10,
11,
-7.402083709984235e-06
],
[
2,
11,
11,
10,
-7.402083709984235e-06
],
[
4,
0,
0,
4,
-0.8074281090084028
],
[
5,
1,
1,
5,
-0.8074281090084028
],
[
4,
1,
0,
5,
0.040741447848460816
],
[
5,
0,
1,
4,
0.040741447848460816
],
[
5,
0,
0,
5,
-0.8481695568568636
],
[
4,
1,
1,
4,
-0.8481695568568636
],
[
4,
0,
2,
4,
0.005066885448594235
],
[
5,
1,
3,
5,
0.005066885448594235
],
[
4,
1,
2,
5,
0.00166717918753213
],
[
5,
0,
3,
4,
0.00166717918753213
],
[
5,
0,
2,
5,
0.0033997062610621053
],
[
4,
1,
3,
4,
0.0033997062610621053
],
[
4,
0,
4,
0,
0.8074281090084028
],
[
5,
1,
5,
1,
0.8074281090084028
],
[
4,
1,
4,
1,
0.8481695568568636
],
[
5,
0,
5,
0,
0.8481695568568636
],
[
5,
0,
4,
1,
-0.040741447848460816
],
[
4,
1,
5,
0,
-0.040741447848460816
],
[
4,
0,
4,
2,
-0.005066885448594235
],
[
5,
1,
5,
3,
-0.005066885448594235
],
[
4,
1,
4,
3,
-0.0033997062610621053
],
[
5,
0,
5,
2,
-0.0033997062610621053
],
[
5,
0,
4,
3,
-0.00166717918753213
],
[
4,
1,
5,
2,
-0.00166717918753213
],
[
4,
0,
4,
10,
0.002319446994614311
],
[
5,
1,
5,
11,
0.002319446994614311
],
[
4,
1,
4,
11,
0.0018148919858728277
],
[
5,
0,
5,
10,
0.0018148919858728277
],
[
5,
0,
4,
11,
0.0005045550087414831
],
[
4,
1,
5,
10,
0.0005045550087414831
],
[
4,
0,
6,
8,
-0.002527998399484319
],
[
5,
1,
7,
9,
-0.002527998399484319
],
[
4,
1,
6,
9,
0.008440158487576196
],
[
5,
0,
7,
8,
0.008440158487576196
],
[
5,
0,
6,
9,
-0.010968156887060515
],
[
4,
1,
7,
8,
-0.010968156887060515
],
[
4,
0,
8,
6,
0.002527998399484319
],
[
5,
1,
9,
7,
0.002527998399484319
],
[
4,
1,
8,
7,
0.010968156887060515
],
[
5,
0,
9,
6,
0.010968156887060515
],
[
5,
0,
8,
7,
-0.008440158487576196
],
[
4,
1,
9,
6,
-0.008440158487576196
],
[
4,
0,
10,
4,
-0.002319446994614311
],
[
5,
1,
11,
5,
-0.002319446994614311
],
[
4,
1,
10,
5,
-0.0005045550087414831
],
[
5,
0,
11,
4,
-0.0005045550087414831
],
[
5,
0,
10,
5,
-0.0018148919858728277
],
[
4,
1,
11,
4,
-0.0018148919858728277
],
[
4,
2,
0,
4,
0.005066885448594231
],
[
5,
3,
1,
5,
0.005066885448594231
],
[
4,
3,
0,
5,
0.0016671791875321283
],
[
5,
2,
1,
4,
0.0016671791875321283
],
[
5,
2,
0,
5,
0.0033997062610621027
],
[
4,
3,
1,
4,
0.0033997062610621027
],
[
4,
2,
2,
4,
-0.8883116484432899
],
[
5,
3,
3,
5,
-0.8883116484432899
],
[
4,
3,
2,
5,
0.02058844125935852
],
[
5,
2,
3,
4,
0.02058844125935852
],
[
5,
2,
2,
5,
-0.9089000897026485
],
[
4,
3,
3,
4,
-0.9089000897026485
],
[
4,
2,
4,
0,
-0.005066885448594231
],
[
5,
3,
5,
1,
-0.005066885448594231
],
[
4,
3,
4,
1,
-0.0033997062610621027
],
[
5,
2,
5,
0,
-0.0033997062610621027
],
[
5,
2,
4,
1,
-0.0016671791875321283
],
[
4,
3,
5,
0,
-0.0016671791875321283
],
[
4,
2,
4,
2,
0.8883116484432899
],
[
5,
3,
5,
3,
0.8883116484432899
],
[
4,
3,
4,
3,
0.9089000897026485
],
[
5,
2,
5,
2,
0.9089000897026485
],
[
5,
2,
4,
3,
-0.02058844125935852
],
[
4,
3,
5,
2,
-0.02058844125935852
],
[
4,
2,
4,
10,
0.000611292808849866
],
[
5,
3,
5,
11,
0.000611292808849866
],
[
4,
3,
4,
11,
0.0006049453948340347
],
[
5,
2,
5,
10,
0.0006049453948340347
],
[
5,
2,
4,
11,
6.34741401583135e-06
],
[
4,
3,
5,
10,
6.34741401583135e-06
],
[
4,
2,
6,
8,
0.032975755825297166
],
[
5,
3,
7,
9,
0.032975755825297166
],
[
4,
3,
6,
9,
0.017219022143028995
],
[
5,
2,
7,
8,
0.017219022143028995
],
[
5,
2,
6,
9,
0.01575673368226817
],
[
4,
3,
7,
8,
0.01575673368226817
],
[
4,
2,
8,
6,
-0.032975755825297166
],
[
5,
3,
9,
7,
-0.032975755825297166
],
[
4,
3,
8,
7,
-0.01575673368226817
],
[
5,
2,
9,
6,
-0.01575673368226817
],
[
5,
2,
8,
7,
-0.017219022143028995
],
[
4,
3,
9,
6,
-0.017219022143028995
],
[
4,
2,
10,
4,
-0.000611292808849866
],
[
5,
3,
11,
5,
-0.000611292808849866
],
[
4,
3,
10,
5,
-6.34741401583135e-06
],
[
5,
2,
11,
4,
-6.34741401583135e-06
],
[
5,
2,
10,
5,
-0.0006049453948340347
],
[
4,
3,
11,
4,
-0.0006049453948340347
],
[
4,
5,
0,
1,
0.04074144784846081
],
[
5,
4,
1,
0,
0.04074144784846081
],
[
5,
4,
0,
1,
-0.04074144784846081
],
[
4,
5,
1,
0,
-0.04074144784846081
],
[
4,
5,
0,
3,
0.001667179187532128
],
[
5,
4,
1,
2,
0.001667179187532128
],
[
5,
4,
0,
3,
-0.0016671791875321309
],
[
4,
5,
1,
2,
-0.0016671791875321309
],
[
4,
5,
0,
11,
-0.0005045550087414825
],
[
5,
4,
1,
10,
-0.0005045550087414825
],
[
5,
4,
0,
11,
0.0005045550087414838
],
[
4,
5,
1,
10,
0.0005045550087414838
],
[
4,
5,
2,
1,
0.0016671791875321309
],
[
5,
4,
3,
0,
0.0016671791875321309
],
[
5,
4,
2,
1,
-0.001667179187532128
],
[
4,
5,
3,
0,
-0.001667179187532128
],
[
4,
5,
2,
3,
0.020588441259358523
],
[
5,
4,
3,
2,
0.020588441259358523
],
[
5,
4,
2,
3,
-0.020588441259358523
],
[
4,
5,
3,
2,
-0.020588441259358523
],
[
4,
5,
2,
11,
-6.347414015831332e-06
],
[
5,
4,
3,
10,
-6.347414015831332e-06
],
[
5,
4,
2,
11,
6.347414015831501e-06
],
[
4,
5,
3,
10,
6.347414015831501e-06
],
[
4,
5,
4,
5,
0.950052845257839
],
[
5,
4,
5,
4,
0.950052845257839
],
[
5,
4,
4,
5,
-0.950052845257839
],
[
4,
5,
5,
4,
-0.950052845257839
],
[
4,
5,
6,
7,
0.036923552503172245
],
[
5,
4,
7,
6,
0.036923552503172245
],
[
5,
4,
6,
7,
-0.036923552503172245
],
[
4,
5,
7,
6,
-0.036923552503172245
],
[
4,
5,
8,
9,
0.03689759883527443
],
[
5,
4,
9,
8,
0.03689759883527443
],
[
5,
4,
8,
9,
-0.03689759883527443
],
[
4,
5,
9,
8,
-0.03689759883527443
],
[
4,
5,
10,
1,
-0.0005045550087414838
],
[
5,
4,
11,
0,
-0.0005045550087414838
],
[
5,
4,
10,
1,
0.0005045550087414825
],
[
4,
5,
11,
0,
0.0005045550087414825
],
[
4,
5,
10,
3,
-6.347414015831501e-06
],
[
5,
4,
11,
2,
-6.347414015831501e-06
],
[
5,
4,
10,
3,
6.347414015831332e-06
],
[
4,
5,
11,
2,
6.347414015831332e-06
],
[
4,
5,
10,
11,
0.0076926715226168
],
[
5,
4,
11,
10,
0.0076926715226168
],
[
5,
4,
10,
11,
-0.0076926715226168
],
[
4,
5,
11,
10,
-0.0076926715226168
],
[
4,
6,
0,
8,
-0.029484057413706417
],
[
5,
7,
1,
9,
-0.029484057413706417
],
[
4,
7,
0,
9,
-0.0185159005266459
],
[
5,
6,
1,
8,
-0.0185159005266459
],
[
5,
6,
0,
9,
-0.010968156887060517
],
[
4,
7,
1,
8,
-0.010968156887060517
],
[
4,
6,
2,
8,
0.014272751033026469
],
[
5,
7,
3,
9,
0.014272751033026469
],
[
4,
7,
2,
9,
-0.001483982649241705
],
[
5,
6,
3,
8,
-0.001483982649241705
],
[
5,
6,
2,
9,
0.015756733682268174
],
[
4,
7,
3,
8,
0.015756733682268174
],
[
4,
6,
4,
6,
0.8366621527407627
],
[
5,
7,
5,
7,
0.8366621527407627
],
[
4,
7,
4,
7,
0.873585705243935
],
[
5,
6,
5,
6,
0.873585705243935
],
[
5,
6,
4,
7,
-0.03692355250317224
],
[
4,
7,
5,
6,
-0.03692355250317224
],
[
4,
6,
6,
4,
-0.8366621527407627
],
[
5,
7,
7,
5,
-0.8366621527407627
],
[
4,
7,
6,
5,
0.03692355250317224
],
[
5,
6,
7,
4,
0.03692355250317224
],
[
5,
6,
6,
5,
-0.873585705243935
],
[
4,
7,
7,
4,
-0.873585705243935
],
[
4,
6,
8,
0,
0.029484057413706417
],
[
5,
7,
9,
1,
0.029484057413706417
],
[
4,
7,
8,
1,
0.010968156887060517
],
[
5,
6,
9,
0,
0.010968156887060517
],
[
5,
6,
8,
1,
0.0185159005266459
],
[
4,
7,
9,
0,
0.0185159005266459
],
[
4,
6,
8,
2,
-0.014272751033026469
],
[
5,
7,
9,
3,
-0.014272751033026469
],
[
4,
7,
8,
3,
-0.015756733682268174
],
[
5,
6,
9,
2,
-0.015756733682268174
],
[
5,
6,
8,
3,
0.001483982649241705
],
[
4,
7,
9,
2,
0.001483982649241705
],
[
4,
6,
8,
10,
0.0002006710776715558
],
[
5,
7,
9,
11,
0.0002006710776715558
],
[
4,
7,
8,
11,
0.0005579674862656599
],
[
5,
6,
9,
10,
0.0005579674862656599
],
[
5,
6,
8,
11,
-0.00035729640859410414
],
[
4,
7,
9,
10,
-0.00035729640859410414
],
[
4,
6,
10,
8,
-0.0002006710776715558
],
[
5,
7,
11,
9,
-0.0002006710776715558
],
[
4,
7,
10,
9,
0.00035729640859410414
],
[
5,
6,
11,
8,
0.00035729640859410414
],
[
5,
6,
10,
9,
-0.0005579674862656599
],
[
4,
7,
11,
8,
-0.0005579674862656599
],
[
4,
8,
0,
6,
-0.026956059014222086
],
[
5,
9,
1,
7,
-0.026956059014222086
],
[
4,
9,
0,
7,
-0.018515900526645892
],
[
5,
8,
1,
6,
-0.018515900526645892
],
[
5,
8,
0,
7,
-0.008440158487576194
],
[
4,
9,
1,
6,
-0.008440158487576194
],
[
4,
8,
2,
6,
-0.0187030047922707
],
[
5,
9,
3,
7,
-0.0187030047922707
],
[
4,
9,
2,
7,
-0.001483982649241705
],
[
5,
8,
3,
6,
-0.001483982649241705
],
[
5,
8,
2,
7,
-0.017219022143028995
],
[
4,
9,
3,
6,
-0.017219022143028995
],
[
4,
8,
4,
8,
0.8362095754591015
],
[
5,
9,
5,
9,
0.8362095754591015
],
[
4,
9,
4,
9,
0.8731071742943759
],
[
5,
8,
5,
8,
0.8731071742943759
],
[
5,
8,
4,
9,
-0.03689759883527443
],
[
4,
9,
5,
8,
-0.03689759883527443
],
[
4,
8,
6,
0,
0.026956059014222086
],
[
5,
9,
7,
1,
0.026956059014222086
],
[
4,
9,
6,
1,
0.008440158487576194
],
[
5,
8,
7,
0,
0.008440158487576194
],
[
5,
8,
6,
1,
0.018515900526645892
],
[
4,
9,
7,
0,
0.018515900526645892
],
[
4,
8,
6,
2,
0.0187030047922707
],
[
5,
9,
7,
3,
0.0187030047922707
],
[
4,
9,
6,
3,
0.017219022143028995
],
[
5,
8,
7,
2,
0.017219022143028995
],
[
5,
8,
6,
3,
0.001483982649241705
],
[
4,
9,
7,
2,
0.001483982649241705
],
[
4,
8,
6,
10,
0.000224985018851692
],
[
5,
9,
7,
11,
0.000224985018851692
],
[
4,
9,
6,
11,
0.0005822814274457961
],
[
5,
8,
7,
10,
0.0005822814274457961
],
[
5,
8,
6,
11,
-0.00035729640859410414
],
[
4,
9,
7,
10,
-0.00035729640859410414
],
[
4,
8,
8,
4,
-0.8362095754591015
],
[
5,
9,
9,
5,
-0.8362095754591015
],
[
4,
9,
8,
5,
0.03689759883527443
],
[
5,
8,
9,
4,
0.03689759883527443
],
[
5,
8,
8,
5,
-0.8731071742943759
],
[
4,
9,
9,
4,
-0.8731071742943759
],
[
4,
8,
10,
6,
-0.000224985018851692
],
[
5,
9,
11,
7,
-0.000224985018851692
],
[
4,
9,
10,
7,
0.00035729640859410414
],
[
5,
8,
11,
6,
0.00035729640859410414
],
[
5,
8,
10,
7,
-0.0005822814274457961
],
[
4,
9,
11,
6,
-0.0005822814274457961
],
[
4,
10,
0,
4,
-0.0023194469946143078
],
[
5,
11,
1,
5,
-0.0023194469946143078
],
[
4,
11,
0,
5,
-0.0005045550087414833
],
[
5,
10,
1,
4,
-0.0005045550087414833
],
[
5,
10,
0,
5,
-0.0018148919858728245
],
[
4,
11,
1,
4,
-0.0018148919858728245
],
[
4,
10,
2,
4,
-0.0006112928088498661
],
[
5,
11,
3,
5,
-0.0006112928088498661
],
[
4,
11,
2,
5,
-6.347414015831271e-06
],
[
5,
10,
3,
4,
-6.347414015831271e-06
],
[
5,
10,
2,
5,
-0.0006049453948340349
],
[
4,
11,
3,
4,
-0.0006049453948340349
],
[
4,
10,
4,
0,
0.0023194469946143078
],
[
5,
11,
5,
1,
0.0023194469946143078
],
[
4,
11,
4,
1,
0.0018148919858728245
],
[
5,
10,
5,
0,
0.0018148919858728245
],
[
5,
10,
4,
1,
0.0005045550087414833
],
[
4,
11,
5,
0,
0.0005045550087414833
],
[
4,
10,
4,
2,
0.0006112928088498661
],
[
5,
11,
5,
3,
0.0006112928088498661
],
[
4,
11,
4,
3,
0.0006049453948340349
],
[
5,
10,
5,
2,
0.0006049453948340349
],
[
5,
10,
4,
3,
6.347414015831271e-06
],
[
4,
11,
5,
2,
6.347414015831271e-06
],
[
4,
10,
4,
10,
0.3856509365140516
],
[
5,
11,
5,
11,
0.3856509365140516
],
[
4,
11,
4,
11,
0.3933436080366684
],
[
5,
10,
5,
10,
0.3933436080366684
],
[
5,
10,
4,
11,
-0.007692671522616802
],
[
4,
11,
5,
10,
-0.007692671522616802
],
[
4,
10,
6,
8,
2.431394118013522e-05
],
[
5,
11,
7,
9,
2.431394118013522e-05
],
[
4,
11,
6,
9,
0.0005822814274457957
],
[
5,
10,
7,
8,
0.0005822814274457957
],
[
5,
10,
6,
9,
-0.0005579674862656605
],
[
4,
11,
7,
8,
-0.0005579674862656605
],
[
4,
10,
8,
6,
-2.431394118013522e-05
],
[
5,
11,
9,
7,
-2.431394118013522e-05
],
[
4,
11,
8,
7,
0.0005579674862656605
],
[
5,
10,
9,
6,
0.0005579674862656605
],
[
5,
10,
8,
7,
-0.0005822814274457957
],
[
4,
11,
9,
6,
-0.0005822814274457957
],
[
4,
10,
10,
4,
-0.3856509365140516
],
[
5,
11,
11,
5,
-0.3856509365140516
],
[
4,
11,
10,
5,
0.007692671522616802
],
[
5,
10,
11,
4,
0.007692671522616802
],
[
5,
10,
10,
5,
-0.3933436080366684
],
[
4,
11,
11,
4,
-0.3933436080366684
],
[
6,
0,
0,
6,
-0.8489078717481344
],
[
7,
1,
1,
7,
-0.8489078717481344
],
[
6,
1,
0,
7,
0.027142015278829035
],
[
7,
0,
1,
6,
0.027142015278829035
],
[
7,
0,
0,
7,
-0.8760498870269634
],
[
6,
1,
1,
6,
-0.8760498870269634
],
[
6,
0,
2,
6,
-0.03048790238685172
],
[
7,
1,
3,
7,
-0.03048790238685172
],
[
6,
1,
2,
7,
-0.010454220145878676
],
[
7,
0,
3,
6,
-0.010454220145878676
],
[
7,
0,
2,
7,
-0.020033682240973048
],
[
6,
1,
3,
6,
-0.020033682240973048
],
[
6,
0,
4,
8,
0.026956059014222093
],
[
7,
1,
5,
9,
0.026956059014222093
],
[
6,
1,
4,
9,
0.008440158487576196
],
[
7,
0,
5,
8,
0.008440158487576196
],
[
7,
0,
4,
9,
0.0185159005266459
],
[
6,
1,
5,
8,
0.0185159005266459
],
[
6,
0,
6,
0,
0.8489078717481344
],
[
7,
1,
7,
1,
0.8489078717481344
],
[
6,
1,
6,
1,
0.8760498870269634
],
[
7,
0,
7,
0,
0.8760498870269634
],
[
7,
0,
6,
1,
-0.027142015278829035
],
[
6,
1,
7,
0,
-0.027142015278829035
],
[
6,
0,
6,
2,
0.03048790238685172
],
[
7,
1,
7,
3,
0.03048790238685172
],
[
6,
1,
6,
3,
0.020033682240973048
],
[
7,
0,
7,
2,
0.020033682240973048
],
[
7,
0,
6,
3,
0.010454220145878676
],
[
6,
1,
7,
2,
0.010454220145878676
],
[
6,
0,
6,
10,
0.0030476298729601677
],
[
7,
1,
7,
11,
0.0030476298729601677
],
[
6,
1,
6,
11,
0.0036360019203306535
],
[
7,
0,
7,
10,
0.0036360019203306535
],
[
7,
0,
6,
11,
-0.0005883720473704857
],
[
6,
1,
7,
10,
-0.0005883720473704857
],
[
6,
0,
8,
4,
-0.026956059014222093
],
[
7,
1,
9,
5,
-0.026956059014222093
],
[
6,
1,
8,
5,
-0.0185159005266459
],
[
7,
0,
9,
4,
-0.0185159005266459
],
[
7,
0,
8,
5,
-0.008440158487576196
],
[
6,
1,
9,
4,
-0.008440158487576196
],
[
6,
0,
10,
6,
-0.0030476298729601677
],
[
7,
1,
11,
7,
-0.0030476298729601677
],
[
6,
1,
10,
7,
0.0005883720473704857
],
[
7,
0,
11,
6,
0.0005883720473704857
],
[
7,
0,
10,
7,
-0.0036360019203306535
],
[
6,
1,
11,
6,
-0.0036360019203306535
],
[
6,
2,
0,
6,
-0.0304879023868517
],
[
7,
3,
1,
7,
-0.0304879023868517
],
[
6,
3,
0,
7,
-0.010454220145878672
],
[
7,
2,
1,
6,
-0.010454220145878672
],
[
7,
2,
0,
7,
-0.020033682240973027
],
[
6,
3,
1,
6,
-0.020033682240973027
],
[
6,
2,
2,
6,
-0.8412957472621311
],
[
7,
3,
3,
7,
-0.8412957472621311
],
[
6,
3,
2,
7,
0.03539950029872129
],
[
7,
2,
3,
6,
0.03539950029872129
],
[
7,
2,
2,
7,
-0.8766952475608524
],
[
6,
3,
3,
6,
-0.8766952475608524
],
[
6,
2,
4,
8,
0.018703004792270703
],
[
7,
3,
5,
9,
0.018703004792270703
],
[
6,
3,
4,
9,
0.017219022143028995
],
[
7,
2,
5,
8,
0.017219022143028995
],
[
7,
2,
4,
9,
0.0014839826492417058
],
[
6,
3,
5,
8,
0.0014839826492417058
],
[
6,
2,
6,
0,
0.0304879023868517
],
[
7,
3,
7,
1,
0.0304879023868517
],
[
6,
3,
6,
1,
0.020033682240973027
],
[
7,
2,
7,
0,
0.020033682240973027
],
[
7,
2,
6,
1,
0.010454220145878672
],
[
6,
3,
7,
0,
0.010454220145878672
],
[
6,
2,
6,
2,
0.8412957472621311
],
[
7,
3,
7,
3,
0.8412957472621311
],
[
6,
3,
6,
3,
0.8766952475608524
],
[
7,
2,
7,
2,
0.8766952475608524
],
[
7,
2,
6,
3,
-0.03539950029872129
],
[
6,
3,
7,
2,
-0.03539950029872129
],
[
6,
2,
6,
10,
0.0008144450836363746
],
[
7,
3,
7,
11,
0.0008144450836363746
],
[
6,
3,
6,
11,
0.0003084761151098207
],
[
7,
2,
7,
10,
0.0003084761151098207
],
[
7,
2,
6,
11,
0.000505968968526554
],
[
6,
3,
7,
10,
0.000505968968526554
],
[
6,
2,
8,
4,
-0.018703004792270703
],
[
7,
3,
9,
5,
-0.018703004792270703
],
[
6,
3,
8,
5,
-0.0014839826492417058
],
[
7,
2,
9,
4,
-0.0014839826492417058
],
[
7,
2,
8,
5,
-0.017219022143028995
],
[
6,
3,
9,
4,
-0.017219022143028995
],
[
6,
2,
10,
6,
-0.0008144450836363746
],
[
7,
3,
11,
7,
-0.0008144450836363746
],
[
6,
3,
10,
7,
-0.000505968968526554
],
[
7,
2,
11,
6,
-0.000505968968526554
],
[
7,
2,
10,
7,
-0.0003084761151098207
],
[
6,
3,
11,
6,
-0.0003084761151098207
],
[
6,
4,
0,
8,
0.029484057413706424
],
[
7,
5,
1,
9,
0.029484057413706424
],
[
6,
5,
0,
9,
0.01096815688706052
],
[
7,
4,
1,
8,
0.01096815688706052
],
[
7,
4,
0,
9,
0.018515900526645902
],
[
6,
5,
1,
8,
0.018515900526645902
],
[
6,
4,
2,
8,
-0.014272751033026469
],
[
7,
5,
3,
9,
-0.014272751033026469
],
[
6,
5,
2,
9,
-0.015756733682268174
],
[
7,
4,
3,
8,
-0.015756733682268174
],
[
7,
4,
2,
9,
0.0014839826492417058
],
[
6,
5,
3,
8,
0.0014839826492417058
],
[
6,
4,
4,
6,
-0.8366621527407626
],
[
7,
5,
5,
7,
-0.8366621527407626
],
[
6,
5,
4,
7,
0.03692355250317225
],
[
7,
4,
5,
6,
0.03692355250317225
],
[
7,
4,
4,
7,
-0.8735857052439349
],
[
6,
5,
5,
6,
-0.8735857052439349
],
[
6,
4,
6,
4,
0.8366621527407626
],
[
7,
5,
7,
5,
0.8366621527407626
],
[
6,
5,
6,
5,
0.8735857052439349
],
[
7,
4,
7,
4,
0.8735857052439349
],
[
7,
4,
6,
5,
-0.03692355250317225
],
[
6,
5,
7,
4,
-0.03692355250317225
],
[
6,
4,
8,
0,
-0.029484057413706424
],
[
7,
5,
9,
1,
-0.029484057413706424
],
[
6,
5,
8,
1,
-0.018515900526645902
],
[
7,
4,
9,
0,
-0.018515900526645902
],
[
7,
4,
8,
1,
-0.01096815688706052
],
[
6,
5,
9,
0,
-0.01096815688706052
],
[
6,
4,
8,
2,
0.014272751033026469
],
[
7,
5,
9,
3,
0.014272751033026469
],
[
6,
5,
8,
3,
-0.0014839826492417058
],
[
7,
4,
9,
2,
-0.0014839826492417058
],
[
7,
4,
8,
3,
0.015756733682268174
],
[
6,
5,
9,
2,
0.015756733682268174
],
[
6,
4,
8,
10,
-0.00020067107767155618
],
[
7,
5,
9,
11,
-0.00020067107767155618
],
[
6,
5,
8,
11,
0.00035729640859410354
],
[
7,
4,
9,
10,
0.00035729640859410354
],
[
7,
4,
8,
11,
-0.0005579674862656597
],
[
6,
5,
9,
10,
-0.0005579674862656597
],
[
6,
4,
10,
8,
0.00020067107767155618
],
[
7,
5,
11,
9,
0.00020067107767155618
],
[
6,
5,
10,
9,
0.0005579674862656597
],
[
7,
4,
11,
8,
0.0005579674862656597
],
[
7,
4,
10,
9,
-0.00035729640859410354
],
[
6,
5,
11,
8,
-0.00035729640859410354
],
[
6,
7,
0,
1,
0.027142015278829038
],
[
7,
6,
1,
0,
0.027142015278829038
],
[
7,
6,
0,
1,
-0.027142015278829038
],
[
6,
7,
1,
0,
-0.027142015278829038
],
[
6,
7,
0,
3,
-0.010454220145878669
],
[
7,
6,
1,
2,
-0.010454220145878669
],
[
7,
6,
0,
3,
0.01045422014587867
],
[
6,
7,
1,
2,
0.01045422014587867
],
[
6,
7,
0,
11,
0.0005883720473704865
],
[
7,
6,
1,
10,
0.0005883720473704865
],
[
7,
6,
0,
11,
-0.0005883720473704856
],
[
6,
7,
1,
10,
-0.0005883720473704856
],
[
6,
7,
2,
1,
-0.01045422014587867
],
[
7,
6,
3,
0,
-0.01045422014587867
],
[
7,
6,
2,
1,
0.010454220145878669
],
[
6,
7,
3,
0,
0.010454220145878669
],
[
6,
7,
2,
3,
0.03539950029872129
],
[
7,
6,
3,
2,
0.03539950029872129
],
[
7,
6,
2,
3,
-0.03539950029872129
],
[
6,
7,
3,
2,
-0.03539950029872129
],
[
6,
7,
2,
11,
-0.0005059689685265542
],
[
7,
6,
3,
10,
-0.0005059689685265542
],
[
7,
6,
2,
11,
0.0005059689685265543
],
[
6,
7,
3,
10,
0.0005059689685265543
],
[
6,
7,
4,
5,
0.036923552503172245
],
[
7,
6,
5,
4,
0.036923552503172245
],
[
7,
6,
4,
5,
-0.036923552503172245
],
[
6,
7,
5,
4,
-0.036923552503172245
],
[
6,
7,
6,
7,
0.9448302239792082
],
[
7,
6,
7,
6,
0.9448302239792082
],
[
7,
6,
6,
7,
-0.9448302239792082
],
[
6,
7,
7,
6,
-0.9448302239792082
],
[
6,
7,
8,
9,
0.0367720635343709
],
[
7,
6,
9,
8,
0.0367720635343709
],
[
7,
6,
8,
9,
-0.0367720635343709
],
[
6,
7,
9,
8,
-0.0367720635343709
],
[
6,
7,
10,
1,
0.0005883720473704856
],
[
7,
6,
11,
0,
0.0005883720473704856
],
[
7,
6,
10,
1,
-0.0005883720473704865
],
[
6,
7,
11,
0,
-0.0005883720473704865
],
[
6,
7,
10,
3,
-0.0005059689685265543
],
[
7,
6,
11,
2,
-0.0005059689685265543
],
[
7,
6,
10,
3,
0.0005059689685265542
],
[
6,
7,
11,
2,
0.0005059689685265542
],
[
6,
7,
10,
11,
0.007638706391350061
],
[
7,
6,
11,
10,
0.007638706391350061
],
[
7,
6,
10,
11,
-0.007638706391350061
],
[
6,
7,
11,
10,
-0.007638706391350061
],
[
6,
8,
0,
4,
0.002527998399484326
],
[
7,
9,
1,
5,
0.002527998399484326
],
[
6,
9,
0,
5,
0.01096815688706052
],
[
7,
8,
1,
4,
0.01096815688706052
],
[
7,
8,
0,
5,
-0.008440158487576194
],
[
6,
9,
1,
4,
-0.008440158487576194
],
[
6,
8,
2,
4,
-0.03297575582529717
],
[
7,
9,
3,
5,
-0.03297575582529717
],
[
6,
9,
2,
5,
-0.015756733682268174
],
[
7,
8,
3,
4,
-0.015756733682268174
],
[
7,
8,
2,
5,
-0.017219022143028995
],
[
6,
9,
3,
4,
-0.017219022143028995
],
[
6,
8,
4,
0,
-0.002527998399484326
],
[
7,
9,
5,
1,
-0.002527998399484326
],
[
6,
9,
4,
1,
0.008440158487576194
],
[
7,
8,
5,
0,
0.008440158487576194
],
[
7,
8,
4,
1,
-0.01096815688706052
],
[
6,
9,
5,
0,
-0.01096815688706052
],
[
6,
8,
4,
2,
0.03297575582529717
],
[
7,
9,
5,
3,
0.03297575582529717
],
[
6,
9,
4,
3,
0.017219022143028995
],
[
7,
8,
5,
2,
0.017219022143028995
],
[
7,
8,
4,
3,
0.015756733682268174
],
[
6,
9,
5,
2,
0.015756733682268174
],
[
6,
8,
4,
10,
2.4313941180136847e-05
],
[
7,
9,
5,
11,
2.4313941180136847e-05
],
[
6,
9,
4,
11,
0.0005822814274457965
],
[
7,
8,
5,
10,
0.0005822814274457965
],
[
7,
8,
4,
11,
-0.0005579674862656596
],
[
6,
9,
5,
10,
-0.0005579674862656596
],
[
6,
8,
6,
8,
0.8339871142144342
],
[
7,
9,
7,
9,
0.8339871142144342
],
[
6,
9,
6,
9,
0.8707591777488051
],
[
7,
8,
7,
8,
0.8707591777488051
],
[
7,
8,
6,
9,
-0.036772063534370895
],
[
6,
9,
7,
8,
-0.036772063534370895
],
[
6,
8,
8,
6,
-0.8339871142144342
],
[
7,
9,
9,
7,
-0.8339871142144342
],
[
6,
9,
8,
7,
0.036772063534370895
],
[
7,
8,
9,
6,
0.036772063534370895
],
[
7,
8,
8,
7,
-0.8707591777488051
],
[
6,
9,
9,
6,
-0.8707591777488051
],
[
6,
8,
10,
4,
-2.4313941180136847e-05
],
[
7,
9,
11,
5,
-2.4313941180136847e-05
],
[
6,
9,
10,
5,
0.0005579674862656596
],
[
7,
8,
11,
4,
0.0005579674862656596
],
[
7,
8,
10,
5,
-0.0005822814274457965
],
[
6,
9,
11,
4,
-0.0005822814274457965
],
[
6,
10,
0,
6,
-0.0030476298729601625
],
[
7,
11,
1,
7,
-0.0030476298729601625
],
[
6,
11,
0,
7,
0.0005883720473704866
],
[
7,
10,
1,
6,
0.0005883720473704866
],
[
7,
10,
0,
7,
-0.003636001920330649
],
[
6,
11,
1,
6,
-0.003636001920330649
],
[
6,
10,
2,
6,
-0.0008144450836363752
],
[
7,
11,
3,
7,
-0.0008144450836363752
],
[
6,
11,
2,
7,
-0.0005059689685265542
],
[
7,
10,
3,
6,
-0.0005059689685265542
],
[
7,
10,
2,
7,
-0.000308476115109821
],
[
6,
11,
3,
6,
-0.000308476115109821
],
[
6,
10,
4,
8,
0.00022498501885169297
],
[
7,
11,
5,
9,
0.00022498501885169297
],
[
6,
11,
4,
9,
0.0005822814274457961
],
[
7,
10,
5,
8,
0.0005822814274457961
],
[
7,
10,
4,
9,
-0.00035729640859410316
],
[
6,
11,
5,
8,
-0.00035729640859410316
],
[
6,
10,
6,
0,
0.0030476298729601625
],
[
7,
11,
7,
1,
0.0030476298729601625
],
[
6,
11,
6,
1,
0.003636001920330649
],
[
7,
10,
7,
0,
0.003636001920330649
],
[
7,
10,
6,
1,
-0.0005883720473704866
],
[
6,
11,
7,
0,
-0.0005883720473704866
],
[
6,
10,
6,
2,
0.0008144450836363752
],
[
7,
11,
7,
3,
0.0008144450836363752
],
[
6,
11,
6,
3,
0.000308476115109821
],
[
7,
10,
7,
2,
0.000308476115109821
],
[
7,
10,
6,
3,
0.0005059689685265542
],
[
6,
11,
7,
2,
0.0005059689685265542
],
[
6,
10,
6,
10,
0.3850711821281817
],
[
7,
11,
7,
11,
0.3850711821281817
],
[
6,
11,
6,
11,
0.39270988851953176
],
[
7,
10,
7,
10,
0.39270988851953176
],
[
7,
10,
6,
11,
-0.007638706391350062
],
[
6,
11,
7,
10,
-0.007638706391350062
],
[
6,
10,
8,
4,
-0.00022498501885169297
],
[
7,
11,
9,
5,
-0.00022498501885169297
],
[
6,
11,
8,
5,
0.00035729640859410316
],
[
7,
10,
9,
4,
0.00035729640859410316
],
[
7,
10,
8,
5,
-0.0005822814274457961
],
[
6,
11,
9,
4,
-0.0005822814274457961
],
[
6,
10,
10,
6,
-0.3850711821281817
],
[
7,
11,
11,
7,
-0.3850711821281817
],
[
6,
11,
10,
7,
0.007638706391350062
],
[
7,
10,
11,
6,
0.007638706391350062
],
[
7,
10,
10,
7,
-0.39270988851953176
],
[
6,
11,
11,
6,
-0.39270988851953176
],
[
8,
0,
0,
8,
-0.8570846690664768
],
[
9,
1,
1,
9,
-0.8570846690664768
],
[
8,
1,
0,
9,
0.024157452520147733
],
[
9,
0,
1,
8,
0.024157452520147733
],
[
9,
0,
0,
9,
-0.8812421215866246
],
[
8,
1,
1,
8,
-0.8812421215866246
],
[
8,
0,
2,
8,
0.025446872268020327
],
[
9,
1,
3,
9,
0.025446872268020327
],
[
8,
1,
2,
9,
0.008784990812087948
],
[
9,
0,
3,
8,
0.008784990812087948
],
[
9,
0,
2,
9,
0.01666188145593238
],
[
8,
1,
3,
8,
0.01666188145593238
],
[
8,
0,
4,
6,
0.02948405741370641
],
[
9,
1,
5,
7,
0.02948405741370641
],
[
8,
1,
4,
7,
0.010968156887060515
],
[
9,
0,
5,
6,
0.010968156887060515
],
[
9,
0,
4,
7,
0.018515900526645895
],
[
8,
1,
5,
6,
0.018515900526645895
],
[
8,
0,
6,
4,
-0.02948405741370641
],
[
9,
1,
7,
5,
-0.02948405741370641
],
[
8,
1,
6,
5,
-0.018515900526645895
],
[
9,
0,
7,
4,
-0.018515900526645895
],
[
9,
0,
6,
5,
-0.010968156887060515
],
[
8,
1,
7,
4,
-0.010968156887060515
],
[
8,
0,
8,
0,
0.8570846690664768
],
[
9,
1,
9,
1,
0.8570846690664768
],
[
8,
1,
8,
1,
0.8812421215866246
],
[
9,
0,
9,
0,
0.8812421215866246
],
[
9,
0,
8,
1,
-0.024157452520147733
],
[
8,
1,
9,
0,
-0.024157452520147733
],
[
8,
0,
8,
2,
-0.025446872268020327
],
[
9,
1,
9,
3,
-0.025446872268020327
],
[
8,
1,
8,
3,
-0.01666188145593238
],
[
9,
0,
9,
2,
-0.01666188145593238
],
[
9,
0,
8,
3,
-0.008784990812087948
],
[
8,
1,
9,
2,
-0.008784990812087948
],
[
8,
0,
8,
10,
0.0030043683231859497
],
[
9,
1,
9,
11,
0.0030043683231859497
],
[
8,
1,
8,
11,
0.0034922021577186713
],
[
9,
0,
9,
10,
0.0034922021577186713
],
[
9,
0,
8,
11,
-0.0004878338345327214
],
[
8,
1,
9,
10,
-0.0004878338345327214
],
[
8,
0,
10,
8,
-0.0030043683231859497
],
[
9,
1,
11,
9,
-0.0030043683231859497
],
[
8,
1,
10,
9,
0.0004878338345327214
],
[
9,
0,
11,
8,
0.0004878338345327214
],
[
9,
0,
10,
9,
-0.0034922021577186713
],
[
8,
1,
11,
8,
-0.0034922021577186713
],
[
8,
2,
0,
8,
0.02544687226802033
],
[
9,
3,
1,
9,
0.02544687226802033
],
[
8,
3,
0,
9,
0.008784990812087947
],
[
9,
2,
1,
8,
0.008784990812087947
],
[
9,
2,
0,
9,
0.016661881455932382
],
[
8,
3,
1,
8,
0.016661881455932382
],
[
8,
2,
2,
8,
-0.8320089346131224
],
[
9,
3,
3,
9,
-0.8320089346131224
],
[
8,
3,
2,
9,
0.038289443709359335
],
[
9,
2,
3,
8,
0.038289443709359335
],
[
9,
2,
2,
9,
-0.8702983783224818
],
[
8,
3,
3,
8,
-0.8702983783224818
],
[
8,
2,
4,
6,
-0.014272751033026465
],
[
9,
3,
5,
7,
-0.014272751033026465
],
[
8,
3,
4,
7,
-0.01575673368226817
],
[
9,
2,
5,
6,
-0.01575673368226817
],
[
9,
2,
4,
7,
0.0014839826492417055
],
[
8,
3,
5,
6,
0.0014839826492417055
],
[
8,
2,
6,
4,
0.014272751033026465
],
[
9,
3,
7,
5,
0.014272751033026465
],
[
8,
3,
6,
5,
-0.0014839826492417055
],
[
9,
2,
7,
4,
-0.0014839826492417055
],
[
9,
2,
6,
5,
0.01575673368226817
],
[
8,
3,
7,
4,
0.01575673368226817
],
[
8,
2,
8,
0,
-0.02544687226802033
],
[
9,
3,
9,
1,
-0.02544687226802033
],
[
8,
3,
8,
1,
-0.016661881455932382
],
[
9,
2,
9,
0,
-0.016661881455932382
],
[
9,
2,
8,
1,
-0.008784990812087947
],
[
8,
3,
9,
0,
-0.008784990812087947
],
[
8,
2,
8,
2,
0.8320089346131224
],
[
9,
3,
9,
3,
0.8320089346131224
],
[
8,
3,
8,
3,
0.8702983783224818
],
[
9,
2,
9,
2,
0.8702983783224818
],
[
9,
2,
8,
3,
-0.038289443709359335
],
[
8,
3,
9,
2,
-0.038289443709359335
],
[
8,
2,
8,
10,
0.00038622899440249857
],
[
9,
3,
9,
11,
0.00038622899440249857
],
[
8,
3,
8,
11,
0.0010181637903413409
],
[
9,
2,
9,
10,
0.0010181637903413409
],
[
9,
2,
8,
11,
-0.0006319347959388423
],
[
8,
3,
9,
10,
-0.0006319347959388423
],
[
8,
2,
10,
8,
-0.00038622899440249857
],
[
9,
3,
11,
9,
-0.00038622899440249857
],
[
8,
3,
10,
9,
0.0006319347959388423
],
[
9,
2,
11,
8,
0.0006319347959388423
],
[
9,
2,
10,
9,
-0.0010181637903413409
],
[
8,
3,
11,
8,
-0.0010181637903413409
],
[
8,
4,
0,
6,
0.0269560590142221
],
[
9,
5,
1,
7,
0.0269560590142221
],
[
8,
5,
0,
7,
0.008440158487576201
],
[
9,
4,
1,
6,
0.008440158487576201
],
[
9,
4,
0,
7,
0.0185159005266459
],
[
8,
5,
1,
6,
0.0185159005266459
],
[
8,
4,
2,
6,
0.01870300479227071
],
[
9,
5,
3,
7,
0.01870300479227071
],
[
8,
5,
2,
7,
0.017219022143029002
],
[
9,
4,
3,
6,
0.017219022143029002
],
[
9,
4,
2,
7,
0.0014839826492417055
],
[
8,
5,
3,
6,
0.0014839826492417055
],
[
8,
4,
4,
8,
-0.8362095754591012
],
[
9,
5,
5,
9,
-0.8362095754591012
],
[
8,
5,
4,
9,
0.03689759883527444
],
[
9,
4,
5,
8,
0.03689759883527444
],
[
9,
4,
4,
9,
-0.8731071742943757
],
[
8,
5,
5,
8,
-0.8731071742943757
],
[
8,
4,
6,
0,
-0.0269560590142221
],
[
9,
5,
7,
1,
-0.0269560590142221
],
[
8,
5,
6,
1,
-0.0185159005266459
],
[
9,
4,
7,
0,
-0.0185159005266459
],
[
9,
4,
6,
1,
-0.008440158487576201
],
[
8,
5,
7,
0,
-0.008440158487576201
],
[
8,
4,
6,
2,
-0.01870300479227071
],
[
9,
5,
7,
3,
-0.01870300479227071
],
[
8,
5,
6,
3,
-0.0014839826492417055
],
[
9,
4,
7,
2,
-0.0014839826492417055
],
[
9,
4,
6,
3,
-0.017219022143029002
],
[
8,
5,
7,
2,
-0.017219022143029002
],
[
8,
4,
6,
10,
-0.0002249850188516922
],
[
9,
5,
7,
11,
-0.0002249850188516922
],
[
8,
5,
6,
11,
0.0003572964085941037
],
[
9,
4,
7,
10,
0.0003572964085941037
],
[
9,
4,
6,
11,
-0.0005822814274457959
],
[
8,
5,
7,
10,
-0.0005822814274457959
],
[
8,
4,
8,
4,
0.8362095754591012
],
[
9,
5,
9,
5,
0.8362095754591012
],
[
8,
5,
8,
5,
0.8731071742943757
],
[
9,
4,
9,
4,
0.8731071742943757
],
[
9,
4,
8,
5,
-0.03689759883527444
],
[
8,
5,
9,
4,
-0.03689759883527444
],
[
8,
4,
10,
6,
0.0002249850188516922
],
[
9,
5,
11,
7,
0.0002249850188516922
],
[
8,
5,
10,
7,
0.0005822814274457959
],
[
9,
4,
11,
6,
0.0005822814274457959
],
[
9,
4,
10,
7,
-0.0003572964085941037
],
[
8,
5,
11,
6,
-0.0003572964085941037
],
[
8,
6,
0,
4,
-0.0025279983994843155
],
[
9,
7,
1,
5,
-0.0025279983994843155
],
[
8,
7,
0,
5,
0.008440158487576201
],
[
9,
6,
1,
4,
0.008440158487576201
],
[
9,
6,
0,
5,
-0.010968156887060517
],
[
8,
7,
1,
4,
-0.010968156887060517
],
[
8,
6,
2,
4,
0.03297575582529717
],
[
9,
7,
3,
5,
0.03297575582529717
],
[
8,
7,
2,
5,
0.017219022143029002
],
[
9,
6,
3,
4,
0.017219022143029002
],
[
9,
6,
2,
5,
0.015756733682268174
],
[
8,
7,
3,
4,
0.015756733682268174
],
[
8,
6,
4,
0,
0.0025279983994843155
],
[
9,
7,
5,
1,
0.0025279983994843155
],
[
8,
7,
4,
1,
0.010968156887060517
],
[
9,
6,
5,
0,
0.010968156887060517
],
[
9,
6,
4,
1,
-0.008440158487576201
],
[
8,
7,
5,
0,
-0.008440158487576201
],
[
8,
6,
4,
2,
-0.03297575582529717
],
[
9,
7,
5,
3,
-0.03297575582529717
],
[
8,
7,
4,
3,
-0.015756733682268174
],
[
9,
6,
5,
2,
-0.015756733682268174
],
[
9,
6,
4,
3,
-0.017219022143029002
],
[
8,
7,
5,
2,
-0.017219022143029002
],
[
8,
6,
4,
10,
-2.4313941180135654e-05
],
[
9,
7,
5,
11,
-2.4313941180135654e-05
],
[
8,
7,
4,
11,
0.0005579674862656601
],
[
9,
6,
5,
10,
0.0005579674862656601
],
[
9,
6,
4,
11,
-0.0005822814274457958
],
[
8,
7,
5,
10,
-0.0005822814274457958
],
[
8,
6,
6,
8,
-0.833987114214434
],
[
9,
7,
7,
9,
-0.833987114214434
],
[
8,
7,
6,
9,
0.0367720635343709
],
[
9,
6,
7,
8,
0.0367720635343709
],
[
9,
6,
6,
9,
-0.870759177748805
],
[
8,
7,
7,
8,
-0.870759177748805
],
[
8,
6,
8,
6,
0.833987114214434
],
[
9,
7,
9,
7,
0.833987114214434
],
[
8,
7,
8,
7,
0.870759177748805
],
[
9,
6,
9,
6,
0.870759177748805
],
[
9,
6,
8,
7,
-0.0367720635343709
],
[
8,
7,
9,
6,
-0.0367720635343709
],
[
8,
6,
10,
4,
2.4313941180135654e-05
],
[
9,
7,
11,
5,
2.4313941180135654e-05
],
[
8,
7,
10,
5,
0.0005822814274457958
],
[
9,
6,
11,
4,
0.0005822814274457958
],
[
9,
6,
10,
5,
-0.0005579674862656601
],
[
8,
7,
11,
4,
-0.0005579674862656601
],
[
8,
9,
0,
1,
0.02415745252014774
],
[
9,
8,
1,
0,
0.02415745252014774
],
[
9,
8,
0,
1,
-0.02415745252014774
],
[
8,
9,
1,
0,
-0.02415745252014774
],
[
8,
9,
0,
3,
0.008784990812087947
],
[
9,
8,
1,
2,
0.008784990812087947
],
[
9,
8,
0,
3,
-0.008784990812087948
],
[
8,
9,
1,
2,
-0.008784990812087948
],
[
8,
9,
0,
11,
0.00048783383453272213
],
[
9,
8,
1,
10,
0.00048783383453272213
],
[
9,
8,
0,
11,
-0.00048783383453272105
],
[
8,
9,
1,
10,
-0.00048783383453272105
],
[
8,
9,
2,
1,
0.008784990812087948
],
[
9,
8,
3,
0,
0.008784990812087948
],
[
9,
8,
2,
1,
-0.008784990812087947
],
[
8,
9,
3,
0,
-0.008784990812087947
],
[
8,
9,
2,
3,
0.038289443709359335
],
[
9,
8,
3,
2,
0.038289443709359335
],
[
9,
8,
2,
3,
-0.038289443709359335
],
[
8,
9,
3,
2,
-0.038289443709359335
],
[
8,
9,
2,
11,
0.0006319347959388418
],
[
9,
8,
3,
10,
0.0006319347959388418
],
[
9,
8,
2,
11,
-0.0006319347959388427
],
[
8,
9,
3,
10,
-0.0006319347959388427
],
[
8,
9,
4,
5,
0.03689759883527444
],
[
9,
8,
5,
4,
0.03689759883527444
],
[
9,
8,
4,
5,
-0.03689759883527444
],
[
8,
9,
5,
4,
-0.03689759883527444
],
[
8,
9,
6,
7,
0.036772063534370895
],
[
9,
8,
7,
6,
0.036772063534370895
],
[
9,
8,
6,
7,
-0.036772063534370895
],
[
8,
9,
7,
6,
-0.036772063534370895
],
[
8,
9,
8,
9,
0.9437770954298697
],
[
9,
8,
9,
8,
0.9437770954298697
],
[
9,
8,
8,
9,
-0.9437770954298697
],
[
8,
9,
9,
8,
-0.9437770954298697
],
[
8,
9,
10,
1,
0.00048783383453272105
],
[
9,
8,
11,
0,
0.00048783383453272105
],
[
9,
8,
10,
1,
-0.00048783383453272213
],
[
8,
9,
11,
0,
-0.00048783383453272213
],
[
8,
9,
10,
3,
0.0006319347959388427
],
[
9,
8,
11,
2,
0.0006319347959388427
],
[
9,
8,
10,
3,
-0.0006319347959388418
],
[
8,
9,
11,
2,
-0.0006319347959388418
],
[
8,
9,
10,
11,
0.007627598722655787
],
[
9,
8,
11,
10,
0.007627598722655787
],
[
9,
8,
10,
11,
-0.007627598722655787
],
[
8,
9,
11,
10,
-0.007627598722655787
],
[
8,
10,
0,
8,
-0.003004368323185945
],
[
9,
11,
1,
9,
-0.003004368323185945
],
[
8,
11,
0,
9,
0.0004878338345327222
],
[
9,
10,
1,
8,
0.0004878338345327222
],
[
9,
10,
0,
9,
-0.003492202157718667
],
[
8,
11,
1,
8,
-0.003492202157718667
],
[
8,
10,
2,
8,
-0.0003862289944024989
],
[
9,
11,
3,
9,
-0.0003862289944024989
],
[
8,
11,
2,
9,
0.0006319347959388422
],
[
9,
10,
3,
8,
0.0006319347959388422
],
[
9,
10,
2,
9,
-0.001018163790341341
],
[
8,
11,
3,
8,
-0.001018163790341341
],
[
8,
10,
4,
6,
0.00020067107767155737
],
[
9,
11,
5,
7,
0.00020067107767155737
],
[
8,
11,
4,
7,
0.0005579674862656604
],
[
9,
10,
5,
6,
0.0005579674862656604
],
[
9,
10,
4,
7,
-0.000357296408594103
],
[
8,
11,
5,
6,
-0.000357296408594103
],
[
8,
10,
6,
4,
-0.00020067107767155737
],
[
9,
11,
7,
5,
-0.00020067107767155737
],
[
8,
11,
6,
5,
0.000357296408594103
],
[
9,
10,
7,
4,
0.000357296408594103
],
[
9,
10,
6,
5,
-0.0005579674862656604
],
[
8,
11,
7,
4,
-0.0005579674862656604
],
[
8,
10,
8,
0,
0.003004368323185945
],
[
9,
11,
9,
1,
0.003004368323185945
],
[
8,
11,
8,
1,
0.003492202157718667
],
[
9,
10,
9,
0,
0.003492202157718667
],
[
9,
10,
8,
1,
-0.0004878338345327222
],
[
8,
11,
9,
0,
-0.0004878338345327222
],
[
8,
10,
8,
2,
0.0003862289944024989
],
[
9,
11,
9,
3,
0.0003862289944024989
],
[
8,
11,
8,
3,
0.001018163790341341
],
[
9,
10,
9,
2,
0.001018163790341341
],
[
9,
10,
8,
3,
-0.0006319347959388422
],
[
8,
11,
9,
2,
-0.0006319347959388422
],
[
8,
10,
8,
10,
0.3849517687198483
],
[
9,
11,
9,
11,
0.3849517687198483
],
[
8,
11,
8,
11,
0.3925793674425041
],
[
9,
10,
9,
10,
0.3925793674425041
],
[
9,
10,
8,
11,
-0.007627598722655786
],
[
8,
11,
9,
10,
-0.007627598722655786
],
[
8,
10,
10,
8,
-0.3849517687198483
],
[
9,
11,
11,
9,
-0.3849517687198483
],
[
8,
11,
10,
9,
0.007627598722655786
],
[
9,
10,
11,
8,
0.007627598722655786
],
[
9,
10,
10,
9,
-0.3925793674425041
],
[
8,
11,
11,
8,
-0.3925793674425041
],
[
10,
1,
0,
1,
0.00465738710211698
],
[
11,
0,
1,
0,
0.00465738710211698
],
[
11,
0,
0,
1,
-0.00465738710211698
],
[
10,
1,
1,
0,
-0.00465738710211698
],
[
10,
0,
0,
2,
-0.0004883894999152397
],
[
11,
1,
1,
3,
-0.0004883894999152397
],
[
10,
1,
0,
3,
0.00033218110189293384
],
[
11,
0,
1,
2,
0.00033218110189293384
],
[
11,
0,
0,
3,
-0.0008205706018081736
],
[
10,
1,
1,
2,
-0.0008205706018081736
],
[
10,
0,
0,
10,
-0.382849774934068
],
[
11,
1,
1,
11,
-0.382849774934068
],
[
10,
1,
0,
11,
0.008322034356180561
],
[
11,
0,
1,
10,
0.008322034356180561
],
[
11,
0,
0,
11,
-0.3911718092902486
],
[
10,
1,
1,
10,
-0.3911718092902486
],
[
10,
0,
2,
0,
0.0004883894999152397
],
[
11,
1,
3,
1,
0.0004883894999152397
],
[
10,
1,
2,
1,
0.0008205706018081736
],
[
11,
0,
3,
0,
0.0008205706018081736
],
[
11,
0,
2,
1,
-0.00033218110189293384
],
[
10,
1,
3,
0,
-0.00033218110189293384
],
[
10,
1,
2,
3,
-0.0004873157795873839
],
[
11,
0,
3,
2,
-0.0004873157795873839
],
[
11,
0,
2,
3,
0.0004873157795873839
],
[
10,
1,
3,
2,
0.0004873157795873839
],
[
10,
0,
2,
10,
4.204433764177147e-06
],
[
11,
1,
3,
11,
4.204433764177147e-06
],
[
10,
1,
2,
11,
5.528975896610706e-06
],
[
11,
0,
3,
10,
5.528975896610706e-06
],
[
11,
0,
2,
11,
-1.324542132433559e-06
],
[
10,
1,
3,
10,
-1.324542132433559e-06
],
[
10,
1,
4,
5,
-0.0005045550087414833
],
[
11,
0,
5,
4,
-0.0005045550087414833
],
[
11,
0,
4,
5,
0.0005045550087414833
],
[
10,
1,
5,
4,
0.0005045550087414833
],
[
10,
1,
6,
7,
0.0005883720473704879
],
[
11,
0,
7,
6,
0.0005883720473704879
],
[
11,
0,
6,
7,
-0.0005883720473704879
],
[
10,
1,
7,
6,
-0.0005883720473704879
],
[
10,
1,
8,
9,
0.00048783383453272343
],
[
11,
0,
9,
8,
0.00048783383453272343
],
[
11,
0,
8,
9,
-0.00048783383453272343
],
[
10,
1,
9,
8,
-0.00048783383453272343
],
[
10,
0,
10,
0,
0.382849774934068
],
[
11,
1,
11,
1,
0.382849774934068
],
[
10,
1,
10,
1,
0.3911718092902486
],
[
11,
0,
11,
0,
0.3911718092902486
],
[
11,
0,
10,
1,
-0.008322034356180561
],
[
10,
1,
11,
0,
-0.008322034356180561
],
[
10,
0,
10,
2,
-4.204433764177147e-06
],
[
11,
1,
11,
3,
-4.204433764177147e-06
],
[
10,
1,
10,
3,
1.324542132433559e-06
],
[
11,
0,
11,
2,
1.324542132433559e-06
],
[
11,
0,
10,
3,
-5.528975896610706e-06
],
[
10,
1,
11,
2,
-5.528975896610706e-06
],
[
10,
1,
10,
11,
0.00011820208468789015
],
[
11,
0,
11,
10,
0.00011820208468789015
],
[
11,
0,
10,
11,
-0.00011820208468789015
],
[
10,
1,
11,
10,
-0.00011820208468789015
],
[
10,
3,
0,
1,
0.0003321811018929335
],
[
11,
2,
1,
0,
0.0003321811018929335
],
[
11,
2,
0,
1,
-0.0003321811018929335
],
[
10,
3,
1,
0,
-0.0003321811018929335
],
[
10,
2,
0,
2,
0.0023289215199706658
],
[
11,
3,
1,
3,
0.0023289215199706658
],
[
10,
3,
0,
3,
0.001841605740383284
],
[
11,
2,
1,
2,
0.001841605740383284
],
[
11,
2,
0,
3,
0.0004873157795873815
],
[
10,
3,
1,
2,
0.0004873157795873815
],
[
10,
2,
0,
10,
4.20443376417301e-06
],
[
11,
3,
1,
11,
4.20443376417301e-06
],
[
10,
3,
0,
11,
5.52897589661051e-06
],
[
11,
2,
1,
10,
5.52897589661051e-06
],
[
11,
2,
0,
11,
-1.3245421324374999e-06
],
[
10,
3,
1,
10,
-1.3245421324374999e-06
],
[
10,
2,
2,
0,
-0.0023289215199706658
],
[
11,
3,
3,
1,
-0.0023289215199706658
],
[
10,
3,
2,
1,
-0.0004873157795873815
],
[
11,
2,
3,
0,
-0.0004873157795873815
],
[
11,
2,
2,
1,
-0.001841605740383284
],
[
10,
3,
3,
0,
-0.001841605740383284
],
[
10,
3,
2,
3,
0.000593338287155155
],
[
11,
2,
3,
2,
0.000593338287155155
],
[
11,
2,
2,
3,
-0.000593338287155155
],
[
10,
3,
3,
2,
-0.000593338287155155
],
[
10,
2,
2,
10,
-0.3856550786580188
],
[
11,
3,
3,
11,
-0.3856550786580188
],
[
10,
3,
2,
11,
0.007694349968006873
],
[
11,
2,
3,
10,
0.007694349968006873
],
[
11,
2,
2,
11,
-0.3933494286260257
],
[
10,
3,
3,
10,
-0.3933494286260257
],
[
10,
3,
4,
5,
-6.347414015830868e-06
],
[
11,
2,
5,
4,
-6.347414015830868e-06
],
[
11,
2,
4,
5,
6.347414015830868e-06
],
[
10,
3,
5,
4,
6.347414015830868e-06
],
[
10,
3,
6,
7,
-0.0005059689685265529
],
[
11,
2,
7,
6,
-0.0005059689685265529
],
[
11,
2,
6,
7,
0.0005059689685265529
],
[
10,
3,
7,
6,
0.0005059689685265529
],
[
10,
3,
8,
9,
0.0006319347959388414
],
[
11,
2,
9,
8,
0.0006319347959388414
],
[
11,
2,
8,
9,
-0.0006319347959388414
],
[
10,
3,
9,
8,
-0.0006319347959388414
],
[
10,
2,
10,
0,
-4.20443376417301e-06
],
[
11,
3,
11,
1,
-4.20443376417301e-06
],
[
10,
3,
10,
1,
1.3245421324374999e-06
],
[
11,
2,
11,
0,
1.3245421324374999e-06
],
[
11,
2,
10,
1,
-5.52897589661051e-06
],
[
10,
3,
11,
0,
-5.52897589661051e-06
],
[
10,
2,
10,
2,
0.3856550786580188
],
[
11,
3,
11,
3,
0.3856550786580188
],
[
10,
3,
10,
3,
0.3933494286260257
],
[
11,
2,
11,
2,
0.3933494286260257
],
[
11,
2,
10,
3,
-0.007694349968006873
],
[
10,
3,
11,
2,
-0.007694349968006873
],
[
10,
3,
10,
11,
7.402083709984206e-06
],
[
11,
2,
11,
10,
7.402083709984206e-06
],
[
11,
2,
10,
11,
-7.402083709984206e-06
],
[
10,
3,
11,
10,
-7.402083709984206e-06
],
[
10,
4,
0,
4,
0.0023194469946143208
],
[
11,
5,
1,
5,
0.0023194469946143208
],
[
10,
5,
0,
5,
0.0018148919858728362
],
[
11,
4,
1,
4,
0.0018148919858728362
],
[
11,
4,
0,
5,
0.0005045550087414846
],
[
10,
5,
1,
4,
0.0005045550087414846
],
[
10,
4,
2,
4,
0.0006112928088498657
],
[
11,
5,
3,
5,
0.0006112928088498657
],
[
10,
5,
2,
5,
0.0006049453948340347
],
[
11,
4,
3,
4,
0.0006049453948340347
],
[
11,
4,
2,
5,
6.3474140158310445e-06
],
[
10,
5,
3,
4,
6.3474140158310445e-06
],
[
10,
4,
4,
0,
-0.0023194469946143208
],
[
11,
5,
5,
1,
-0.0023194469946143208
],
[
10,
5,
4,
1,
-0.0005045550087414846
],
[
11,
4,
5,
0,
-0.0005045550087414846
],
[
11,
4,
4,
1,
-0.0018148919858728362
],
[
10,
5,
5,
0,
-0.0018148919858728362
],
[
10,
4,
4,
2,
-0.0006112928088498657
],
[
11,
5,
5,
3,
-0.0006112928088498657
],
[
10,
5,
4,
3,
-6.3474140158310445e-06
],
[
11,
4,
5,
2,
-6.3474140158310445e-06
],
[
11,
4,
4,
3,
-0.0006049453948340347
],
[
10,
5,
5,
2,
-0.0006049453948340347
],
[
10,
4,
4,
10,
-0.38565093651405163
],
[
11,
5,
5,
11,
-0.38565093651405163
],
[
10,
5,
4,
11,
0.007692671522616804
],
[
11,
4,
5,
10,
0.007692671522616804
],
[
11,
4,
4,
11,
-0.39334360803666846
],
[
10,
5,
5,
10,
-0.39334360803666846
],
[
10,
4,
6,
8,
-2.4313941180135437e-05
],
[
11,
5,
7,
9,
-2.4313941180135437e-05
],
[
10,
5,
6,
9,
0.0005579674862656608
],
[
11,
4,
7,
8,
0.0005579674862656608
],
[
11,
4,
6,
9,
-0.0005822814274457962
],
[
10,
5,
7,
8,
-0.0005822814274457962
],
[
10,
4,
8,
6,
2.4313941180135437e-05
],
[
11,
5,
9,
7,
2.4313941180135437e-05
],
[
10,
5,
8,
7,
0.0005822814274457962
],
[
11,
4,
9,
6,
0.0005822814274457962
],
[
11,
4,
8,
7,
-0.0005579674862656608
],
[
10,
5,
9,
6,
-0.0005579674862656608
],
[
10,
4,
10,
4,
0.38565093651405163
],
[
11,
5,
11,
5,
0.38565093651405163
],
[
10,
5,
10,
5,
0.39334360803666846
],
[
11,
4,
11,
4,
0.39334360803666846
],
[
11,
4,
10,
5,
-0.007692671522616804
],
[
10,
5,
11,
4,
-0.007692671522616804
],
[
10,
6,
0,
6,
0.003047629872960155
],
[
11,
7,
1,
7,
0.003047629872960155
],
[
10,
7,
0,
7,
0.003636001920330643
],
[
11,
6,
1,
6,
0.003636001920330643
],
[
11,
6,
0,
7,
-0.0005883720473704877
],
[
10,
7,
1,
6,
-0.0005883720473704877
],
[
10,
6,
2,
6,
0.0008144450836363667
],
[
11,
7,
3,
7,
0.0008144450836363667
],
[
10,
7,
2,
7,
0.00030847611510981395
],
[
11,
6,
3,
6,
0.00030847611510981395
],
[
11,
6,
2,
7,
0.0005059689685265528
],
[
10,
7,
3,
6,
0.0005059689685265528
],
[
10,
6,
4,
8,
-0.00022498501885169183
],
[
11,
7,
5,
9,
-0.00022498501885169183
],
[
10,
7,
4,
9,
0.0003572964085941044
],
[
11,
6,
5,
8,
0.0003572964085941044
],
[
11,
6,
4,
9,
-0.0005822814274457962
],
[
10,
7,
5,
8,
-0.0005822814274457962
],
[
10,
6,
6,
0,
-0.003047629872960155
],
[
11,
7,
7,
1,
-0.003047629872960155
],
[
10,
7,
6,
1,
0.0005883720473704877
],
[
11,
6,
7,
0,
0.0005883720473704877
],
[
11,
6,
6,
1,
-0.003636001920330643
],
[
10,
7,
7,
0,
-0.003636001920330643
],
[
10,
6,
6,
2,
-0.0008144450836363667
],
[
11,
7,
7,
3,
-0.0008144450836363667
],
[
10,
7,
6,
3,
-0.0005059689685265528
],
[
11,
6,
7,
2,
-0.0005059689685265528
],
[
11,
6,
6,
3,
-0.00030847611510981395
],
[
10,
7,
7,
2,
-0.00030847611510981395
],
[
10,
6,
6,
10,
-0.38507118212818164
],
[
11,
7,
7,
11,
-0.38507118212818164
],
[
10,
7,
6,
11,
0.007638706391350064
],
[
11,
6,
7,
10,
0.007638706391350064
],
[
11,
6,
6,
11,
-0.3927098885195317
],
[
10,
7,
7,
10,
-0.3927098885195317
],
[
10,
6,
8,
4,
0.00022498501885169183
],
[
11,
7,
9,
5,
0.00022498501885169183
],
[
10,
7,
8,
5,
0.0005822814274457962
],
[
11,
6,
9,
4,
0.0005822814274457962
],
[
11,
6,
8,
5,
-0.0003572964085941044
],
[
10,
7,
9,
4,
-0.0003572964085941044
],
[
10,
6,
10,
6,
0.38507118212818164
],
[
11,
7,
11,
7,
0.38507118212818164
],
[
10,
7,
10,
7,
0.3927098885195317
],
[
11,
6,
11,
6,
0.3927098885195317
],
[
11,
6,
10,
7,
-0.007638706391350064
],
[
10,
7,
11,
6,
-0.007638706391350064
],
[
10,
8,
0,
8,
0.00300436832318594
],
[
11,
9,
1,
9,
0.00300436832318594
],
[
10,
9,
0,
9,
0.0034922021577186635
],
[
11,
8,
1,
8,
0.0034922021577186635
],
[
11,
8,
0,
9,
-0.0004878338345327232
],
[
10,
9,
1,
8,
-0.0004878338345327232
],
[
10,
8,
2,
8,
0.0003862289944025077
],
[
11,
9,
3,
9,
0.0003862289944025077
],
[
10,
9,
2,
9,
0.001018163790341349
],
[
11,
8,
3,
8,
0.001018163790341349
],
[
11,
8,
2,
9,
-0.0006319347959388414
],
[
10,
9,
3,
8,
-0.0006319347959388414
],
[
10,
8,
4,
6,
-0.00020067107767155634
],
[
11,
9,
5,
7,
-0.00020067107767155634
],
[
10,
9,
4,
7,
0.00035729640859410446
],
[
11,
8,
5,
6,
0.00035729640859410446
],
[
11,
8,
4,
7,
-0.0005579674862656608
],
[
10,
9,
5,
6,
-0.0005579674862656608
],
[
10,
8,
6,
4,
0.00020067107767155634
],
[
11,
9,
7,
5,
0.00020067107767155634
],
[
10,
9,
6,
5,
0.0005579674862656608
],
[
11,
8,
7,
4,
0.0005579674862656608
],
[
11,
8,
6,
5,
-0.00035729640859410446
],
[
10,
9,
7,
4,
-0.00035729640859410446
],
[
10,
8,
8,
0,
-0.00300436832318594
],
[
11,
9,
9,
1,
-0.00300436832318594
],
[
10,
9,
8,
1,
0.0004878338345327232
],
[
11,
8,
9,
0,
0.0004878338345327232
],
[
11,
8,
8,
1,
-0.0034922021577186635
],
[
10,
9,
9,
0,
-0.0034922021577186635
],
[
10,
8,
8,
2,
-0.0003862289944025077
],
[
11,
9,
9,
3,
-0.0003862289944025077
],
[
10,
9,
8,
3,
0.0006319347959388414
],
[
11,
8,
9,
2,
0.0006319347959388414
],
[
11,
8,
8,
3,
-0.001018163790341349
],
[
10,
9,
9,
2,
-0.001018163790341349
],
[
10,
8,
8,
10,
-0.3849517687198484
],
[
11,
9,
9,
11,
-0.3849517687198484
],
[
10,
9,
8,
11,
0.007627598722655787
],
[
11,
8,
9,
10,
0.007627598722655787
],
[
11,
8,
8,
11,
-0.39257936744250416
],
[
10,
9,
9,
10,
-0.39257936744250416
],
[
10,
8,
10,
8,
0.3849517687198484
],
[
11,
9,
11,
9,
0.3849517687198484
],
[
10,
9,
10,
9,
0.39257936744250416
],
[
11,
8,
11,
8,
0.39257936744250416
],
[
11,
8,
10,
9,
-0.007627598722655787
],
[
10,
9,
11,
8,
-0.007627598722655787
],
[
10,
11,
0,
1,
0.008322034356180561
],
[
11,
10,
1,
0,
0.008322034356180561
],
[
11,
10,
0,
1,
-0.008322034356180561
],
[
10,
11,
1,
0,
-0.008322034356180561
],
[
10,
11,
0,
3,
5.528975896610353e-06
],
[
11,
10,
1,
2,
5.528975896610353e-06
],
[
11,
10,
0,
3,
-5.528975896610638e-06
],
[
10,
11,
1,
2,
-5.528975896610638e-06
],
[
10,
11,
0,
11,
0.00011820208468788805
],
[
11,
10,
1,
10,
0.00011820208468788805
],
[
11,
10,
0,
11,
-0.00011820208468789003
],
[
10,
11,
1,
10,
-0.00011820208468789003
],
[
10,
11,
2,
1,
5.528975896610638e-06
],
[
11,
10,
3,
0,
5.528975896610638e-06
],
[
11,
10,
2,
1,
-5.528975896610353e-06
],
[
10,
11,
3,
0,
-5.528975896610353e-06
],
[
10,
11,
2,
3,
0.007694349968006872
],
[
11,
10,
3,
2,
0.007694349968006872
],
[
11,
10,
2,
3,
-0.007694349968006872
],
[
10,
11,
3,
2,
-0.007694349968006872
],
[
10,
11,
2,
11,
7.402083709983974e-06
],
[
11,
10,
3,
10,
7.402083709983974e-06
],
[
11,
10,
2,
11,
-7.4020837099841734e-06
],
[
10,
11,
3,
10,
-7.4020837099841734e-06
],
[
10,
11,
4,
5,
0.007692671522616806
],
[
11,
10,
5,
4,
0.007692671522616806
],
[
11,
10,
4,
5,
-0.007692671522616806
],
[
10,
11,
5,
4,
-0.007692671522616806
],
[
10,
11,
6,
7,
0.007638706391350064
],
[
11,
10,
7,
6,
0.007638706391350064
],
[
11,
10,
6,
7,
-0.007638706391350064
],
[
10,
11,
7,
6,
-0.007638706391350064
],
[
10,
11,
8,
9,
0.007627598722655788
],
[
11,
10,
9,
8,
0.007627598722655788
],
[
11,
10,
8,
9,
-0.007627598722655788
],
[
10,
11,
9,
8,
-0.007627598722655788
],
[
10,
11,
10,
1,
0.00011820208468789003
],
[
11,
10,
11,
0,
0.00011820208468789003
],
[
11,
10,
10,
1,
-0.00011820208468788805
],
[
10,
11,
11,
0,
-0.00011820208468788805
],
[
10,
11,
10,
3,
7.4020837099841734e-06
],
[
11,
10,
11,
2,
7.4020837099841734e-06
],
[
11,
10,
10,
3,
-7.402083709983974e-06
],
[
10,
11,
11,
2,
-7.402083709983974e-06
],
[
10,
11,
10,
11,
0.3096017190586901
],
[
11,
10,
11,
10,
0.3096017190586901
],
[
11,
10,
10,
11,
-0.3096017190586901
],
[
10,
11,
11,
10,
-0.3096017190586901
]
]
},
"nso": {
"data": 12
},
"na": {
"data": 5
},
"nb": {
"data": 1
},
"point_group": {
"data": "d2h"
},
"symmetry": {
"data": [
0,
0,
0,
0,
1,
1,
3,
3,
2,
2,
0,
0
]
}
}
